# Supplementary material for: Three-dimensional simulation of the pancreatic parenchyma, pancreatic duct and vascular arrangement in pancreatic surgery using a deep learning algorithm
Source: PLoS One. 2022 Oct 28;17(10):e0276600. doi: 10.1371/journal.pone.0276600 (PMC9616217; doi:10.1371/journal.pone.0276600)
Supplement: S1 Data — (XLSX) [file pone.0276600.s001.xlsx]

## Sheet: Visual evaluation
ID	検査日	AI抽出データ	FF作成正解データ	FF作成正解データmiya	用途	FFコメント	Slice	Phase	Stage	Size(mm)	MPD	Location	血管破格等コメント	Pancreatic duct	Jejunal vein	Iliocolicvein	IMV	GCT	RGEV	ASPDV	ARCV	MCV	LGV	Hepaticartery	Splenicartery	GDA	LGA	PIPDA	Jejunalartery	MCA
SCC-33	20190108	〇	〇	〇	膵癌群	右胃大網静脈識別できませんでした。	0.75P	P/E/D	IA	45	10	H	SMA-RHA	1	1	1	1	1	0	1	1	1	1	1	1	1	1	1	1	1
SCC-34	20190109	〇	〇	〇	膵癌群		1.00P	P/E/D	IIB	40	5	BT	LGA-LHA	0	1	1	1	1	1	0	0.5	1	0	1	1	1	1	1	1	1
SCC-37	20181219	〇	〇	〇	膵癌群	左胃動脈特定できない、下腸間膜静脈と中結腸静脈の間に下腸管間膜静脈と同様の走行する門脈系静脈あり。右胃大網静脈特定できない	0.75P	P/E/D	0	6	6	H		0.5	1	1	1	1	0.5	0.5	1	0.5	0	1	1	1	1	1	1	1
SCC-38	20190129	〇	〇	〇	膵癌群	下腸間膜静脈特定できない	0.75P	P/E/D	IB	22	3	T	SMA-RHA、IMV欠損	1	1	1	1	1	0.5	0.5	1	1	0.5	1	1	1	1	0	1	1
SCC-39	20190305	〇	〇	〇	膵癌群		0.75P	P/E/D	IA	18	12	B		0.5	1	1	1	1	1	0.5	1	1	1	1	1	1	1	0.5	1	1
SCC-40	20190326	〇	〇	〇	膵癌群	膵管はっきりしない、疑われる部分にマスクつけました。	1.00P	P/E/D	IA	18	3	B		0.5	1	1	1	1	1	1	1	1	1	1	1	1	1	0	1	1
SCC-42	20190507	〇	〇	〇	膵癌群		0.75P	P/E	IIA	30	4	H		1	1	1	1	1	1	0	1	1	0	1	1	1	0	0.5	1	1
SCC-45	20190604	〇	〇	〇	膵癌群		0.75P	P/E/D	IB	35	6	H	SMA-CHA	1	1	1	1	1	1	0.5	1	1	1	1	1	1	1	0	1	0.5
SCC-46	20190618	〇	〇	〇	膵癌群	下後十二指腸動脈中結腸静脈・下腸間膜上脈わかりません、	1.00P	P/E/D	IIA	55	4	T		0.5	1	1	0.5	1	0.5	0	0.5	1	1	1	1	1	1	0	1	0
SCC-47	20190430	〇	〇	〇	膵癌群		0.75P	P/E/D	IIA	16	6	H		0.5	1	1	1	1	1	0.5	1	1	1	1	1	1	1	0	1	1
SCC-48	20190703	〇	〇	〇	膵癌群		0.75P	P/E/D	0	38	6	H		1	1	1	1	1	1	0	1	1	0	1	1	1	1	0.5	1	1
SCC-49	20190712	〇	〇	〇	膵癌群		0.75P	P/E/D	IIA	24	8	H	SMA-RHA、IMV欠損	1	1	1	1	0.5	0	0	0	1	0	1	1	1	1	1	1	1
SCC-50	20190723	〇	〇	〇	膵癌群		0.75P	P/E/D	IIA	25	10	B		0.5	1	1	1	1	1	0	0.5	0.5	0	1	1	0.5	1	0	1	1
SCC-51	20190813	〇	〇	〇	膵癌群	下腸間膜静脈特定できない	1.00L	E/L/D	0	15	1	N	R-LHA早期分岐	1	1	1	1	1	1	0	1	1	1	1	1	0.5	1	0.5	1	1
SCC-52	20190926	〇	〇	〇	膵癌群	膵臓周囲血管がアーケード形成しています。	0.75P	P/E/D	IIA	13	6	B		1	1	1	1	1	1	1	1	1	1	1	1	1	1	1	1	1
SCC-53	20190926	〇	〇	〇	膵癌群		0.75P	P/E/D	0	57	2	T		0.5	1	1	1	1	1	1	1	1	0	0	0	0	0	0	1	1
SCC-54	20190903	〇	〇	〇	膵癌群		0.75P	P/E/D	IB	25	6	H		1	1	1	1	1	1	0.5	1	1	0	1	1	1	1	0	0.5	0.5
SCC-55	20190927	〇	〇	〇	膵癌群		0.75P	P/E/D	0	40	4	H		1	1	1	1	1	1	0.5	1	1	1	1	1	1	1	1	1	1
SCC-56	20191105	〇	〇	〇	膵癌群		0.75P	P/E/D	IA	10	2	B		0	1	1	1	1	1	0.5	1	1	0	1	1	1	1	1	1	1
SCC-57	20191120	〇	〇	〇	膵癌群		0.75P	P/E/D	IIA	48	8	H		1	1	1	1	1	1	0.5	1	1	0	1	1	1	1	0	0.5	0
SCC-58	20200127	〇	〇	〇	膵癌群		1.00P	P/E/D	IA	15	2	H	SMA-RHA、IMV欠損	1	1	1	1	1	1	0.5	0.5	0.5	1	1	1	1	1	0	1	0
SCC-59	20200218	〇	〇	〇	膵癌群		0.75P	P/E/D	IA	23	2	T		1	1	1	1	1	1	0.5	1	1	0.5	1	1	1	1	0	1	1
SCC-61	20200508	〇	〇	〇	膵癌群	右胃大網静脈わかりません	0.75P	P/E/D	IA	60	2	B		0	1	1	1	1	1	1	1	1	1	1	1	1	1	0	1	1
SCC-62	20200915	〇	〇	〇	膵癌群		0.75P	P/E/D	IB	40	8	B		1	1	1	1	1	1	1	1	1	1	1	1	1	1	0	1	1
SCC-63	20201028	〇	〇	〇	膵癌群		1.00P	P/E/D	IIA	12	5	H		1	1	1	1	1	1	0	0.5	1	0	0	0.5	0	0	0	0	0
SCC-64	20200918	〇	〇	〇	膵癌群		0.75P	P/E/D	IIA	25	7.5	H		1	1	1	1	1	1	1	1	1	1	1	1	1	1	1	1	1
SCC-65	20201006	〇	〇	〇	膵癌群	脾動脈、脾静脈が膵臓腫瘍による圧迫の影響で特定できません	0.75P	P/E/D	IIA	40	1	T		1	1	1	1	1	1	0	1	1	1	1	0.5	1	1	0	1	1
SCC-66	20201124	〇	〇	〇	膵癌群		0.75P	P/E/D	IV	24	5	B		1	1	1	1	1	1	0.5	1	1	1	1	1	1	1	0.5	1	1
SCC-67	20200520	〇	〇	〇	膵癌群		0.75P	P/E/D	III	33	8	B		1	1	1	1	1	1	0.5	1	1	1	1	1	1	1	1	1	1
SCC-68	20201027	〇	〇	〇	膵癌群	上後膵十二指腸静脈はっきりしません	0.75P	P/E/D	IIA	21	2	T		1	1	1	1	1	1	0	1	1	1	1	1	1	1	1	1	1
SCC-69	20201215	〇	〇	〇	膵癌群		0.75P	P/E/D	IIA	22	6	H		1	1	1	1	1	1	0.5	1	1	1	1	1	1	1	1	1	1
SCC-70	20201030	〇	〇	〇	膵癌群		0.75P	P/E/D	IB	24	8	H		1	1	1	1	1	1	0.5	1	1	1	1	1	1	1	1	1	1
SCC-71	20201223	〇	〇	〇	膵癌群		0.75P	P/E/D	IIA	38	10	B		1	1	1	1	1	1	0.5	1	1	1	1	1	1	1	0	0	1
SCC-72	20181204	〇	〇	〇	膵癌群	脾静脈が腫瘍により圧排され見えない、左胃静脈もわからない。	1.00P	P/E/D	IIA	40	10	B		0.5	1	1	1	1	1	1	1	1	0	1	1	1	1	1	1	1
SCC-73	20180918	〇	〇	〇	膵癌群	脾静脈が腫瘍により圧排され見えない、左胃静脈と思われる血管と門脈系につながりがわかならない（肝臓内で連続か？）。	1.00P	P/E/D	IVA	30	4	B	SMA-RHA、IMV欠損	0.5	1	1	1	1	1	0	1	1	0	1	1	1	1	1	1	1
SCC-74	20181009	〇	〇	〇	膵癌群		1.00P	P/E/D	IIB	25	8	H		0.5	1	1	1	1	1	0	1	1	1	1	1	1	1	1	1	1
SCC-75	20180802	〇	〇	〇	膵癌群	血管解剖把握困難です。上後膵十二指腸静脈わかりません、	0.75P	P/E/D	IVA	25	10	H		0.5	1	1	1	1	1	0	1	1	0.5	1	1	1	1	1	1	1
SCC-76	20180713	〇	〇	〇	膵癌群		1.00P	P/E/D	IA	11	10	B		1	1	1	1	1	1	0.5	1	1	1	1	1	1	1	0.5	1	1
SCC-77	20180718	〇	〇	〇	膵癌群		0.75P	P/E/D	IIB	41	6	H		1	1	1	1	1	1	0.5	1	1	1	1	1	1	1	0	1	1
SCC-79	20180618	〇	〇	〇	膵癌群	膵管の同定困難、自信ありません	0.75P	P/E/D	IIA	35	15	B		0	1	1	1	1	1	1	1	1	1	1	1	1	1	1	1	1
SCC-81	20180606	〇	〇	〇	膵癌群		1.00P	P/E/D	IIB	30	4	H		1	1	1	1	1	1	0.5	1	1	1	1	1	1	1	1	1	1
SCC-82	20180605	〇	〇	〇	膵癌群		1.00P	P/E/D	IIB	37	20	B		1	1	1	1	1	1	1	1	1	1	1	1	1	1	1	1	1
SCC-105	20210513	〇	〇	〇	膵癌群		0.67P	P/E/D	III	40	2	B		0.5	1	1	1	1	1	0	1	1	1	1	1	1	1	1	1	1
SCC-106	20210511	〇	〇	〇	膵癌群		0.68P	P/E/D	III	40	2	H		0.5	1	1	1	1	1	1	1	1	1	1	1	1	1	1	1	1
SCC-107	20210323	〇	〇	〇	膵癌群		0.69P	P/E/D	IIA	15	2	B		0.5	1	1	1	1	1	1	1	1	1	1	1	1	1	1	1	1
SCC-108	20210524	〇	〇	〇	膵癌群		0.70P	P/E/D	IIB	23	2	B		0.5	1	1	1	1	1	0.5	1	1	1	1	1	1	1	1	0	1
SCC-110	20210609	〇	〇	〇	膵癌群		0.71P	P/E/D	IIA	20	10	H	正中弓状靱帯	1	1	1	1	1	1	0	1	1	1	1	1	1	1	1	1	1
SCC-111	20210427	〇	〇	〇	膵癌群		0.72P	P/E/D	IV	30	4	H		1	1	1	1	1	1	1	1	1	1	1	1	1	1	1	1	1
SCC-112	20210426	〇	〇	〇	膵癌群	Se:27 Late Artを動脈と判断し作成しました。下後膵十二指腸動脈わかりません。	0.73P	P/E/D	IV	28	6	H		1	1	1	1	1	1	1	1	1	1	1	1	1	1	0.5	1	1
SCC-113	20210706	〇	〇	〇	膵癌群		0.74P	P/E/D	III	26	10	H	SMA-RHA、IMV欠損	1	1	1	1	1	1	1	1	1	1	1	1	1	1	0	1	1
SCC-114	20210122	〇	〇	〇	膵癌群		0.75P	P/E/D	IV	26	9	H		1	1	1	1	1	1	0	1	1	1	1	1	1	1	1	1	1
SCC-115	20201029	〇	〇	〇	膵癌群	脾臓がないか？脾動脈、脾静脈わかりません	0.75P	P/E/D	III	28	2	B	脾臓無し	1	1	1	1	1	1	0	1	1	1	1	0	1	1	1	1	1
SCC-116	20200902	〇	〇	〇	膵癌群		0.75P	P/E/D	IA	20	3	B		1	1	1	1	1	1	1	1	1	1	1	1	1	1	1	1	1
SCC-117	20200901	〇	〇	〇	膵癌群	左胃静脈、右胃大網静脈同定できません	0.75P	P/E/D	IA	35	2	T		0.5	1	1	1	1	1	1	1	1	1	1	1	1	1	1	1	1
SCC-118	20200824	〇	〇	〇	膵癌群		0.75P	P/E/D	IA	45	2	T		0.5	1	1	1	1	1	0	1	1	1	1	1	1	1	1	1	1
SCC-119	20200901	〇	〇	〇	膵癌群		0.75P	P/E/D	IA	55	2	H		1	1	1	1	1	1	1	1	1	1	1	1	1	1	1	1	1
SCC-120	20200611	〇	〇	〇	膵癌群		0.75P	P/E/D	IIA	30	10	B		1	1	1	1	1	1	0	1	1	0	1	1	1	1	1	1	1
SCC-121	20200327	〇	〇	〇	膵癌群		0.75P	P/E/D	IIB	23	6	H	SMA-RHA、IMV欠損	0.5	1	1	1	1	1	0	1	1	0	1	1	1	1	1	1	1
SCC-122	20200318	〇	〇	〇	膵癌群		0.75P	P/E/D	IIB	35	8	H		1	1	1	1	1	1	1	1	1	1	1	1	1	1	1	1	1
SCC-123	20200225	〇	〇	〇	膵癌群		0.75P	P/E/D	IIA	20	4	H		1	1	1	1	1	1	1	1	1	1	1	1	1	1	1	1	1
SCC-124	20191126	〇	〇	〇	膵癌群		0.75P	P/E/D	IA	15	4	H		0.5	1	1	1	1	1	1	1	1	1	1	1	1	1	0	1	1
SCC-125	20180409	〇	〇	〇	膵癌群		0.75P	P/E/D	IIB	23	6	H		1	1	1	1	1	1	1	1	1	1	1	1	1	1	1	1	1
SCC-127	20190612	〇	〇	〇	膵癌群	左胃動脈、左胃静脈同定できない	0.75P	P/E/D	IA	35	2	T		0.5	1	1	1	1	1	0	1	1	0	1	1	1	0	1	1	1
SCC-128	20190522	〇	〇	〇	膵癌群	脾静脈が途中で圧排されている	0.75P	P/E/D	IB	25	2	T		0.5	1	1	1	1	1	0.5	1	1	0	1	1	1	1	0.5	1	1
SCC-129	20181122	〇	〇	〇	膵癌群		1.00P	P/E/D	III	20	7	B		0.5	1	1	1	1	1	1	1	1	1	1	1	1	1	1	1	1
SCC-136	20180613	〇	〇	〇	膵癌群		1.00P	P/E/D	IIB	25	6	H		1	1	1	1	1	1	0.5	1	1	1	0.5	1	1	1	0.5	1	1
SCC-139	20180227	〇	〇	〇	膵癌群		1.00P	P/E/D	IA	16	2	B		1	1	1	1	1	1	1	1	1	1	0.5	1	1	1	0	1	1
SCC-140	20180214	〇	〇	〇	膵癌群	副右胃結腸静脈同定できません	1.00P	P/E/D	0	28	2	H		0.5	1	1	1	1	1	0	0	1	1	0	1	1	1	0	1	1
SCC-141	20210526	〇	〇	〇	膵癌群		0.75P	P/E/D	III	30	12	H		1	1	1	1	1	1	1	1	1	1	1	1	1	1	1	1	1
SCC-142	20210726	〇	〇	〇	膵癌群		1.00P	P/E/D	IA	12	4	H		1	1	1	1	1	1	1	1	1	1	1	1	1	1	1	1	1
SCC-143	20210701	〇	〇	〇	膵癌群		0.75P	P/E/D	IB	80	2	T		1	1	1	1	1	0.5	0.5	0.5	0.5	1	1	1	1	1	0.5	1	1
SCC-144	20210511	〇	〇	〇	膵癌群		0.75P	P/E/D	IIA	24	2	T		0.5	1	1	1	1	1	1	1	1	1	1	1	1	1	1	1	1
SCC-145	20210713	〇	〇	〇	膵癌群		0.75P	P/E/D	IA	12	2	H		0.5	1	1	1	1	1	1	1	1	1	1	1	1	1	1	1	1
SCC-146	20210623	〇	〇	〇	膵癌群		0.75P	P/E/D	IIA	30	2	B		0.5	1	1	1	1	1	0	1	1	1	1	1	1	1	1	1	1
SCC-148	20210305	〇	〇	〇	膵癌群		1.00P	P/E/D	IIB	20	4	H		0.5	1	1	1	1	1	0.5	1	1	1	0.5	0.5	1	1	0.5	1	1
SCC-149	20201118	〇	〇	〇	膵癌群		0.75P	P/E/D	IV	42	4	H		1	1	1	1	1	1	0	1	1	1	1	1	1	1	1	1	1
SCC-150	20210406	〇	〇	〇	膵癌群		1.00P	P/E/D	0	20	10	H		1	1	1	1	1	1	0	1	1	0	1	1	1	1	1	1	1
SCC-151	20210325	〇	〇	〇	膵癌群		0.75P	P/E/D	IV	28	6	H		1	1	1	1	1	1	0	1	1	1	1	1	1	1	1	1	1
SCC-152	20210324	〇	〇	〇	膵癌群		1.00P	P/E/D	IIA	35	2	H	LHA-LGA	1	1	1	1	1	1	0.5	1	1	1	0.5	1	1	1	1	1	1
SCC-153	20210310	〇	〇	〇	膵癌群		0.75P	P/E/D	III	31	8	H		1	1	1	1	1	1	1	1	1	1	1	1	1	1	0.5	0.5	1
SCC-154	20211008	〇	〇	〇	膵癌群		0.75	E/P/D	III	38	4	H		0.5	0	0.5	0.5	0.5	0.5	0.5	0.5	0.5	0.5	0.5	0.5	0.5	0.5	0.5	0.5	0.5
SCC-155	20211116	〇	〇	〇	膵癌群	血管（FF作成正解データ）を重点的に確認お願いします。	0.75	E/P/D	IV	25	8	H		0.5	0.5	1	1	1	1	0	1	1	0.5	0.5	1	1	1	0	0.5	1
SCC-156	20211110	〇	〇	〇	膵癌群	血管（FF作成正解データ）を重点的に確認お願いします。	1	E/P/D	III	45	5	H		0.5	0.5	1	1	1	1	0	1	1	0.5	1	1	1	1	0	0.5	1
SCC-157	20211108	〇	〇	〇	膵癌群	血管（FF作成正解データ）を重点的に確認お願いします。	1	E/P/D	IIA	28	8	H		0.5	0.5	1	1	1	1	0.5	1	1	0.5	0	0.5	0.5	1	0	0.5	0.5
SCC-158	20211116	〇	〇	〇	膵癌群	血管（FF作成正解データ）を重点的に確認お願いします。	0.75	E/P/D	IIA	25	2	T		0.5	0.5	1	1	1	1	0.5	1	1	0	0	0.5	0.5	1	0.5	0.5	0.5
SCC-162	20211008	〇	〇	〇	膵癌群	血管（FF作成正解データ）を重点的に確認お願いします。	0.75	E/P/D	IIB	29	10	H		0.5	1	1	1	1	1	0	1	1	1	1	1	1	1	0	0.5	0.5
SCC-163	20201116	〇	〇	〇	膵癌群	血管（FF作成正解データ）を重点的に確認お願いします。	1	E/P/D	IV	23	6	H		1	1	1	1	1	1	0	0.5	0.5	0.5	0.5	0.5	0.5	0.5	0.5	0.5	0.5
SCC-164	20210908	〇	〇	〇	膵癌群	血管（FF作成正解データ）を重点的に確認お願いします。	1	E/P/D	IIB	22	2	H		1	1	1	1	1	1	0	0	0	1	1	1	1	1	0	1	1
SCC-165	20210902	〇	〇	〇	膵癌群	血管（FF作成正解データ）を重点的に確認お願いします。	1	E/P/D	IIB	37	13	B	SMA-CHA	0	1	1	1	1	1	0	0	1	1	1	1	1	1	0	1	1
SCC-166	20210712	〇	〇	〇	膵癌群	血管（FF作成正解データ）を重点的に確認お願いします。	1	E/P/D	III	36	2	B		0	1	1	1	1	1	1	1	1	1	1	1	1	1	1	1	1
SCC-168	20201118	〇	〇	〇	膵癌群	血管（FF作成正解データ）を重点的に確認お願いします。	0.75	E/P/D	IV	24	3	H		1	1	1	1	1	1	0	1	1	1	0	1	1	1	0	1	1
SCC-169	20201026	〇	〇	〇	膵癌群	血管（FF作成正解データ）を重点的に確認お願いします。	1	E/P/D	IV	28	2	B	SMA-RHA	1	1	1	1	1	1	0.5	1	1	1	0.5	1	1	1	1	1	0
SCC-170	20201028	〇	〇	〇	膵癌群	血管（FF作成正解データ）を重点的に確認お願いします。	1	E/P/D	IIA	20	4	B		1	1	1	1	1	1	0.5	1	1	1	0	0.5	0.5	0.5	0	0.5	0.5
SCC-171	20200901	〇	〇	〇	膵癌群	血管（FF作成正解データ）を重点的に確認お願いします。	0.75/1	E/P/D	IV	18	2	H		0	1	1	1	1	1	1	1	1	1	1	1	1	1	0	0	0.5
SCC-172	20200616	〇	〇	〇	膵癌群	血管（FF作成正解データ）を重点的に確認お願いします。	0.75/1	E/P/D	IV	28	7	B		0	0.5	0.5	0.5	0.5	0.5	0.5	0.5	0.5	0.5	0.5	0.5	0.5	0.5	0	0	0.5
SCC-173	20200204	〇	〇	〇	膵癌群	血管（FF作成正解データ）を重点的に確認お願いします。	0.75	E/P/D	IIB	20	2	H		1	1	1	1	1	1	1	1	1	1	0.5	1	1	1	0.5	0.5	0.5
SCC-174	20200608	〇	〇	〇	膵癌群	血管（FF作成正解データ）を重点的に確認お願いします。膵管視認できませんでした。	1	E/P/D	IV	46	2	B	SMA-RHA	0	1	0.5	0.5	0.5	0.5	0.5	0.5	0.5	0	0	1	1	1	0	0	0.5
SCC-175	20180516	〇	〇	〇	膵癌群	血管（FF作成正解データ）を重点的に確認お願いします。	1	E/P/D	IIA	27	2	H		1	1	0.5	0.5	0.5	0.5	0	0.5	0.5	0.5	1	1	1	1	0	0	0.5
SCC-176	20200318	〇	〇	〇	予備->膵癌群		0.75/1	E/P/D	IIB	47	3	H	SMA-RHA	1	1	0.5	0.5	0.5	0.5	0	0.5	0.5	0.5	1	1	1	1	1	1	1
SCC-177	20200114	〇	〇		予備->膵癌群		1	E/P/D	IIA	17	2	H		1	1	1	1	1	1	0.5	0.5	0.5	0.5	0	1	1	1	0	0	1
ID	検査日	AI抽出データ	FF作成正解データ	FF作成正解データmiya	用途	FFコメント	Slice	Phase	Stage	Size(mm)	MPD	Location	血管破格等コメント	Pancreatic duct	Jejunal vein	Iliocolicvein	IMV	GCT	RGEV	ASPDV	ARCV	MCV	LGV	Hepaticartery	Splenicartery	GDA	LGA	PIPDA	Jejunalartery	MCA
SCC-cont101	20200304	〇	〇	〇	対照群	膵管と断定できる部分がありません								0	1	1	1	1	1	1	1	1	1	1	1	1	1	1	1	1
SCC-cont102	20200304	〇	〇	〇	対照群									0.5	1	1	1	1	1	1	1	1	1	0.5	1	1	1	1	1	1
SCC-cont103	20200304	〇	〇	〇	対照群									0.5	1	1	1	1	1	0.5	0.5	1	1	0.5	1	1	1	0.5	1	1
SCC-cont104	20200305	〇	〇	〇	対照群	解剖の把握困難です、上後膵十二指腸静脈、左胃静脈、胃結腸静脈、							SMA-RHA	1	1	1	1	1	1	0	0.5	1	0	0.5	1	1	1	0.5	1	1
SCC-cont105	20200312	〇	〇	〇	対照群									1	1	1	1	1	1	1	1	1	1	0.5	1	1	1	1	1	1
SCC-cont106	20200318	〇	〇	〇	対照群									0.5	1	1	1	1	1	1	1	1	1	1	1	1	1	1	1	1
SCC-cont107	20200319	〇	〇	〇	対照群								LHA-LGA	1	1	1	1	1	1	1	1	1	1	1	1	1	1	1	1	1
SCC-cont108	20200319	〇	〇	〇	対照群									1	1	1	1	1	1	1	1	1	1	0.5	1	1	1	1	1	1
SCC-cont109	20200323	〇	〇	〇	対照群									1	1	1	1	1	1	1	1	1	1	0.5	1	1	1	1	1	1
SCC-cont111	20200326	〇	〇	〇	対照群									0.5	1	1	1	1	1	1	1	1	1	0.5	1	1	1	1	1	1
SCC-cont112	20200330	〇	〇	〇	対照群	左胃静脈はっきりしない								1	1	1	1	1	1	1	1	1	1	1	1	1	0	1	1	1
SCC-cont113	20200330	〇	〇	〇	対照群								SMA-RHA	1	1	1	1	1	1	1	1	1	0	1	1	1	0	1	1	1
SCC-cont114	20200225	〇	〇	〇	対照群									1	1	1	1	1	1	1	1	1	1	1	1	1	1	1	1	1
SCC-cont115	20191002	〇	〇	〇	対照群									1	1	1	1	1	1	1	1	1	1	1	1	1	1	1	1	1
SCC-cont116	20191002	〇	〇	〇	対照群	膵管のトレース困難								1	1	1	1	1	1	1	1	1	1	1	1	1	0	1	1	1
SCC-cont117	20191002	〇	〇	〇	対照群									1	1	1	1	1	1	1	1	1	1	1	1	1	1	1	1	1
SCC-cont118	20191009	〇	〇	〇	対照群									1	1	1	1	1	1	1	1	1	1	1	1	1	1	1	1	1
SCC-cont119	20191008	〇	〇	〇	対照群									1	1	1	1	1	1	0.5	1	1	1	1	1	1	1	1	1	1
SCC-cont120	20191017	〇	〇	〇	対照群									1	1	1	1	1	1	0	1	1	1	1	1	1	1	1	1	1
SCC-cont121	20191018	〇	〇	〇	対照群									1	1	1	1	1	1	0.5	1	1	0	1	1	1	1	1	1	1
SCC-cont122	20191021	〇	〇	〇	対照群									0.5	1	1	1	1	1	0.5	1	1	1	1	1	1	1	0	1	1
SCC-cont123	20191021	〇	〇		対照群									0.5	1	1	1	1	1	1	1	1	1	1	1	1	1	1	1	1
SCC-cont124	20191023	〇	〇		対照群									1	1	1	1	1	1	0	1	1	0.5	1	1	1	1	1	1	1
SCC-cont125	20191023	〇	〇		対照群	膵管同定できません								0.5	1	1	1	1	1	1	1	1	1	1	1	1	1	1	1	1
SCC-cont126	20191024	〇	〇		対照群								SMA-CHA	0.5	1	1	1	1	1	1	1	1	1	0.5	1	1	1	1	1	1
SCC-cont127	20191024	〇	〇		対照群	動脈相では膵管追えるが静脈相では膵体部から尾部のトレース困難								0.5	1	1	1	1	1	1	1	1	1	1	1	1	1	1	1	1
SCC-cont128	20191024	〇	〇		対照群	右胃大網静脈が脾静脈側から発生か								0.5	1	1	1	1	1	0.5	1	1	1	1	1	1	1	1	1	1
SCC-cont129	20191029	〇	〇		対照群									1	1	1	1	1	1	0.5	1	1	1	1	1	1	1	0	1	1
SCC-cont130	20191031	〇	〇		対照群									0.5	1	1	1	1	1	1	1	1	1	1	1	1	1	1	1	1
SCC-cont131	20191031	〇	〇		対照群	133とデータ重複、重複していない画像にて作成しました。								1	1	1	1	1	1	1	1	1	1	1	1	1	1	1	1	1
SCC-cont132	20191105	〇	〇		対照群									1	1	1	1	1	1	1	1	1	1	1	1	1	1	1	1	1
SCC-cont133	20191105	〇	〇		対照群	膵体部の膵管トレースできません								1	1	1	1	1	1	1	1	1	1	1	1	1	1	1	1	1
SCC-cont134	20191106	〇	〇		対照群									0.5	1	1	1	1	1	1	1	1	1	1	1	1	1	1	1	1
SCC-cont135	20191107	〇	〇		対照群									0.5	1	1	1	1	1	1	1	1	1	1	1	1	1	1	1	1
SCC-cont136	20191111	〇	〇		対照群									0.5	1	1	1	1	1	1	1	1	0	0	1	1	1	0	1	1
SCC-cont137	20191112	〇	〇		対照群									1	1	1	1	1	1	1	1	1	1	1	1	1	1	1	1	1
SCC-cont138	20191112	〇	〇		対照群									1	1	1	1	1	1	0	1	1	1	1	1	1	1	0	1	1
SCC-cont139	20191113	〇	〇		対照群									1	1	1	1	1	1	0.5	1	1	1	1	1	1	1	0	1	1
SCC-cont140	20191114	〇	〇		対照群									0	1	1	1	1	1	0.5	1	1	1	0.5	1	1	1	0.5	1	1
SCC-cont141	20191114	〇	〇		対照群									1	1	1	1	1	1	1	1	1	1	1	1	1	1	0	1	1
SCC-cont142	20191118	〇	〇		対照群									0.5	1	1	1	1	1	1	1	1	1	1	1	1	1	0	1	1
SCC-cont143	20191119	〇	〇		対照群									0.5	1	1	1	1	1	1	1	1	1	1	1	1	1	1	1	1
SCC-cont144	20191120	〇	〇		対照群									1	1	1	1	1	1	1	1	1	1	1	1	1	1	1	1	1
SCC-cont145	20191122	〇	〇		対照群									1	1	1	1	1	1	1	1	1	1	1	1	1	1	1	1	1
SCC-cont146	20191122	〇	〇		対照群									1	1	1	1	1	1	1	1	1	1	1	1	1	1	1	1	1
SCC-cont147	20191125	〇	〇		対照群									0.5	1	1	1	1	1	1	1	1	1	1	1	1	1	1	1	1
SCC-cont148	20191125	〇	〇		対照群									1	1	1	1	1	1	1	1	1	1	1	1	1	1	0	1	1
SCC-cont149	20191125	〇	〇		対照群									0.5	1	1	1	1	1	1	1	1	1	1	1	1	1	0.5	0.5	1
SCC-cont150	20191122	〇	〇		対照群									1	1	1	1	1	1	1	1	1	1	1	1	1	1	1	1	1
SCC-cont151	20191128	〇	〇		対照群									1	1	1	1	1	1	1	1	1	1	1	1	1	1	1	1	1
SCC-cont152	20191128	〇	〇		対照群									1	1	1	1	1	1	1	1	1	1	1	1	1	1	1	1	1
SCC-cont153	20191202	〇	〇		対照群									1	1	1	1	1	1	1	1	1	1	1	1	1	1	1	1	1
SCC-cont154	20191202	〇	〇		対照群									1	1	1	1	1	1	1	1	1	1	1	1	1	1	1	1	1
SCC-cont155	20191203	〇	〇		対照群									1	1	1	1	1	1	1	1	1	1	1	1	1	1	1	1	1
SCC-cont156	20191203	〇	〇		対照群									1	1	1	1	1	1	1	1	1	1	1	1	1	1	0	0	1
SCC-cont157	20191204	〇	〇		対照群									1	1	1	1	1	1	1	1	1	1	1	1	1	1	1	1	1
SCC-cont158	20191205	〇	〇		対照群									1	1	1	1	1	1	1	1	1	1	1	1	1	1	1	1	1
SCC-cont159	20191206	〇	〇		対照群									0.5	1	1	1	1	1	1	1	1	1	1	1	1	1	1	1	1
SCC-cont160	20191209	〇	〇		対照群									0.5	1	1	1	1	1	1	1	1	1	1	1	1	1	0.5	1	1
SCC-cont161	20191210	〇	〇		対照群									1	1	1	1	1	1	1	1	1	1	1	1	1	1	1	1	1
SCC-cont162	20191212	〇	〇		対照群									1	1	1	1	1	1	1	1	1	1	1	1	1	1	1	1	1
SCC-cont163	20191212	〇	〇		対照群									1	1	1	1	1	1	1	1	1	1	1	1	1	1	0	1	0
SCC-cont164	20191212	〇	〇		対照群									1	1	1	1	1	1	1	1	1	1	1	1	1	1	1	1	1
SCC-cont165	20191216	〇	〇		対照群									1	1	1	1	1	1	1	1	1	1	1	1	1	1	1	1	1
SCC-cont166	20191216	〇	〇		対照群									0.5	1	1	1	1	1	1	1	1	1	1	1	1	1	1	1	1
SCC-cont167	20191219	〇	〇		対照群									1	1	1	1	1	1	1	1	1	1	1	1	1	1	1	1	1
SCC-cont168	20191220	〇	〇		対照群									1	1	1	1	1	1	1	1	1	1	1	1	1	1	0.5	1	1
SCC-cont169	20191223	〇	〇		対照群									0.5	1	1	1	1	1	1	1	1	1	1	1	1	1	1	1	1
SCC-cont170	20191223	〇	〇		対照群									1	1	1	1	1	1	1	1	1	0	1	1	1	1	1	1	1
SCC-cont171	20191226	〇	〇		対照群									1	1	1	1	1	1	1	1	1	1	1	1	1	1	1	1	1
SCC-cont172	20191227	〇	〇		対照群									1	1	1	1	1	1	0	1	1	1	1	1	1	1	1	1	1
SCC-cont173	20200107	〇	〇		対照群									1	1	1	1	1	1	0	1	1	0	1	1	1	1	1	1	1
SCC-cont174	20200108	〇	〇		対照群									1	1	1	1	1	1	0	1	1	1	1	1	1	1	0	1	1
SCC-cont175	20200108	〇	〇		対照群									1	1	1	1	1	1	1	1	1	1	1	1	1	1	1	1	1
SCC-cont176	20200108	〇	〇		対照群									1	1	1	1	1	1	1	1	1	1	1	1	1	1	1	1	1
SCC-cont177	20200114	〇	〇		対照群									0.5	1	1	1	1	1	1	1	1	1	1	1	1	1	1	1	1
SCC-cont178	20200114	〇	〇		対照群									0.5	1	1	1	1	1	1	1	1	1	1	1	1	1	1	1	1
SCC-cont179	20200115	〇	〇		対照群									0.5	1	1	1	1	1	1	1	1	1	1	1	1	1	1	1	1
SCC-cont180	20200115	〇	〇		対照群									0.5	1	1	1	1	1	1	1	1	1	1	1	1	1	1	1	1
SCC-cont181	20200116	〇	〇		対照群									0.5	1	1	1	1	1	1	1	1	1	1	1	1	1	1	1	1
SCC-cont182	20200116	〇	〇		対照群									1	1	1	1	1	1	1	1	1	1	1	1	1	1	1	1	1
SCC-cont183	20200121	〇	〇		対照群								SMA-CHA	1	1	1	1	1	1	1	1	1	1	1	1	1	1	1	1	1
SCC-cont184	20200121	〇	〇		対照群									1	1	1	1	1	1	1	1	1	1	1	1	1	1	1	1	1
SCC-cont185	20200122	〇	〇		対照群									1	1	1	1	1	1	1	1	1	1	1	1	1	1	1	1	1
SCC-cont186	20200122	〇	〇		対照群									1	1	1	1	1	1	1	1	1	1	1	1	1	1	1	1	1
SCC-cont187	20200123	〇	〇		対照群									0.5	1	1	1	1	1	1	1	1	1	1	1	1	1	1	1	1
SCC-cont188	20200128	〇	〇		対照群									0.5	1	1	1	1	1	1	1	1	1	1	1	1	1	1	1	1
SCC-cont189	20200129	〇	〇		対照群									0.5	1	1	1	1	1	1	1	1	1	1	1	1	1	1	1	1
SCC-cont190	20200204	〇	〇		対照群									0.5	1	1	1	1	1	1	1	1	1	1	1	1	1	1	1	1
SCC-cont191	20200204	〇	〇		対照群									1	1	1	1	1	1	1	1	1	1	1	1	1	1	1	1	1
SCC-cont192	20200212	〇	〇		対照群									1	1	1	1	1	1	1	1	1	1	1	1	1	1	1	1	1
SCC-cont193	20200212	〇	〇		対照群									1	1	1	1	1	1	1	1	1	1	1	1	1	1	1	1	1
SCC-cont194	20200213	〇	〇		対照群									1	1	1	1	1	1	1	1	1	1	1	1	1	1	1	1	1
SCC-cont195	20200213	〇	〇		対照群									0.5	1	1	1	1	1	0	1	1	1	1	1	1	1	0.5	1	1
SCC-cont196	20200213	〇	〇		対照群									0.5	1	1	1	1	1	0.5	1	1	1	1	1	1	1	0.5	1	1
SCC-cont197	20200213	〇	〇		対照群									1	1	1	1	1	1	0.5	1	1	1	1	1	1	1	0.5	1	1
SCC-cont198	20200213	〇	〇		対照群									1	1	1	1	1	1	0.5	1	1	1	0.5	1	1	1	1	1	1
SCC-cont199	20210308	〇	〇		対照群									0.5	1	1	1	1	1	1	1	1	1	1	1	1	1	1	1	1
SCC-cont200	20210308	〇	〇		対照群									1	1	1	1	1	1	0.5	1	1	1	1	1	1	1	1	1	1
SCC-cont201	20210610	〇	〇		対照群	血管（FF作成正解データ）を重点的に確認お願いします。								0.5	1	1	1	1	1	1	1	1	1	1	1	1	1	1	1	1
Mean														0.775	0.9825	0.9875	0.985	0.985	0.9675	0.6725	0.9425	0.9675	0.8375	0.9	0.9675	0.97	0.955	0.7125	0.9225	0.9375
Pancreaticcancer														0.745	0.965	0.975	0.97	0.97	0.935	0.485	0.895	0.935	0.74	0.86	0.935	0.94	0.94	0.58	0.86	0.885
Control														0.805	1	1	1	1	1	0.86	0.99	1	0.935	0.94	1	1	0.97	0.845	0.985	0.99
t test														-1.4192	-2.38754	-2.28266	-2.51379	-2.51379	-3.30578	-7.35043	-3.66893	-3.54545	-4.13024	-2.23536	-3.30578	-3.12909	-1.08634	-4.71991	-3.88146	-3.7129
P(T<=t) Bilateral														0.157413	0.0179022	0.023513	0.0127407	0.0127407	0.00112446	5.08311e-12	0.000313073	0.000489099	5.34197e-05	0.0265104	0.00112446	0.00201831	0.27865	4.45525e-06	0.000141379	0.000266335

## Sheet: panc
UID	dice	Stage	Size(mm)	MPD	Location	memo
SCC-105_36_20210513_163109.074000	0.824263	III	40	2	B
SCC-106_36_20210511_161125.109000	0.841579	III	40	2	H
SCC-107_36_20210323_160057.442000	0.844531	IIA	15	2	B
SCC-108_27_20210524_151143.397000	0.810436	IIB	23	2	B
SCC-110_27_20210609_141415.298000	0.817506	IIA	20	10	H
SCC-111_36_20210427_153620.188000	0.862687	IV	30	4	H
SCC-112_36_20210426_094453.549000	0.878185	IV	28	6	H
SCC-113_10_20210706_151617.428000	0.870774	III	26	10	H
SCC-114_27_20210122_160605.075000	0.854515	IV	26	9	H
SCC-115_36_20201029_111245.970000	0.67724	III	28	2	B	Thin body
SCC-116_27_20200902_135817.213000	0.85972	IA	20	3	B
SCC-117_36_20200901_141422.886000	0.708731	IA	35	2	T	Cyst（Multi）
SCC-118_36_20200824_155446.435000	0.884138	IA	45	2	T
SCC-119_36_20200901_150149.151000	0.770738	IA	55	2	H
SCC-120_28_20200611_135017.330000	0.630071	IIA	30	10	B	Cyst（Multi）
SCC-121_24_20200327_153008.331000	0.828653	IIB	23	6	H
SCC-122_27_20200318_153838.803000	0.818467	IIB	35	8	H
SCC-123_27_20200225_155258.782000	0.877292	IIA	20	4	H
SCC-124_27_20191126_110809.167000	0.470742	IA	15	4	H	Cyst（Multi）
SCC-125_27_20180409_100027.766000	0.866867	IIB	23	6	H
SCC-127_27_20190612_134914.289000	0.837004	IA	35	2	T
SCC-128_23_20190522_133023.991000	0.859194	IB	25	2	T
SCC-129_13_20181122_143244.413000	0.834262	III	20	7	B
SCC-136_14_20180613_133109.573000	0.8274	IIB	25	6	H
SCC-139_13_20180227_143733.103000	0.88796	IA	16	2	B
SCC-140_8_20180214_134501.265000	0.760342	0	28	2	H	Tumor（pancreas）
SCC-141_37_20210526_132114.874000	0.834107	III	30	12	H
SCC-142_10_20210726_135005.629000	0.875864	IA	12	4	H
SCC-143_36_20210701_111515.874000	0.887136	IB	80	2	T
SCC-144_36_20210511_162643.939000	0.895664	IIA	24	2	T
SCC-145_36_20210713_141433.465000	0.884141	IA	12	2	H
SCC-146_36_20210623_131542.232000	0.910886	IIA	30	2	B
SCC-148_8_20210305_141239.178000	0.730345	IIB	20	4	H	Atrophy
SCC-149_27_20201118_140829.846000	0.721916	IV	42	4	H	Tumor（pancreas）
SCC-150_36_20210406_102854.727000	0.714009	0	20	10	H	Cyst（Multi）
SCC-151_27_20210325_133713.968000	0.8644	IV	28	6	H
SCC-152_9_20210324_092055.189000	0.778277	IIA	35	2	H
SCC-153_36_20210310_143833.343000	0.809128	III	31	8	H
SCC-154_36_20211008_120540.923000	0.853751	III	38	4	H
SCC-155_36_20211116_100715.970000	0.895937	IV	25	8	H
SCC-156_10_20211110_121229.927000	0.853018	III	45	5	H
SCC-157_15_20211108_094043.975000	0.613756	IIA	28	8	H	Atrophy
SCC-158_36_20211116_154503.147000	0.88159	IIA	25	2	T
SCC-162_27_20211008_143400.993000	0.828185	IIB	29	10	H
SCC-163_8_20201116_135950.305000	0.785357	IV	23	6	H
SCC-164_10_20210908_101530.721000	0.79594	IIB	22	2	H
SCC-165_16_20210902_110717.907000	0.884082	IIB	37	13	B
SCC-166_10_20210712_143443.279000	0.902349	III	36	2	B
SCC-168_27_20201118_140829.846000	0.730599	IV	24	3	H	Tumor（pancreas）
SCC-169_28_20201026_093822.232000	0.870395	IV	28	2	B
SCC-170_10_20201028_134840.640000	0.814591	IIA	20	4	B
SCC-171_36_20200901_102255.797000	0.869281	IV	18	2	H
SCC-172_27_20200616_133715.398000	0.768926	IV	28	7	B
SCC-173_27_20200204_153533.568000	0.83673	IIB	20	2	H
SCC-174_9_20200608_135129.399000	0.842735	IV	46	2	B
SCC-175_11_20180516_154219.244000	0.790443	IIA	27	2	H
SCC-177_36_20200114_155344.105000	0.892076	IIA	17	2	H
SCC-176_27_20200318_153838.803000	0.784914	IIB	47	3	H
SCC-33_27_20190108_151930.129000	0.850706	IA	45	10	H
SCC-34_10_20190109_150739.021000	0.758407	IIB	40	5	BT	Atrophy
SCC-37_27_20181219_125604.864000	0.809212	0	6	6	H
SCC-38_27_20190129_134328.362000	0.862227	IB	22	3	T
SCC-39_23_20190305_100842.416000	0.788724	IA	18	12	B
SCC-40_36_20190326_095000.002000	0.823669	IA	18	3	B
SCC-42_27_20190507_133159.197000	0.864065	IIA	30	4	H
SCC-45_27_20190604_155229.011000	0.8569	IB	35	6	H
SCC-46_13_20190618_155143.966000	0.81786	IIA	55	4	T
SCC-47_27_20190430_141056.107000	0.82782	IIA	16	6	H
SCC-48_27_20190703_130720.556000	0.891197	0	38	6	H
SCC-49_7_20190712_095808.327000	0.820377	IIA	24	8	H
SCC-50_27_20190723_140233.145000	0.785796	IIA	25	10	B
SCC-51_22_20190813_134105.619000	0.697108	0	15	1	N	Fatty degeneration
SCC-52_11_20190926_133652.659000	0.851241	IIA	13	6	B
SCC-53_27_20190926_154325.116000	0.877306	0	57	2	T
SCC-54_27_20190903_154238.131000	0.853867	IB	25	6	H
SCC-55_32_20190927_144737.592000	0.832616	0	40	4	H
SCC-56_36_20191105_092046.359000	0.915873	IA	10	2	B
SCC-57_27_20191120_092228.418000	0.895587	IIA	48	8	H
SCC-58_27_20200127_115853.480000	0.838754	IA	15	2	H
SCC-59_27_20200218_150024.459000	0.757373	IA	23	2	T	Tumor（pancreas）
SCC-61_35_20200508_153454.258000	0.890497	IA	60	2	B
SCC-62_28_20200915_110707.199000	0.84967	IB	40	8	B
SCC-63_10_20201028_134840.640000	0.822568	IIA	12	5	H
SCC-64_29_20200918_160951.725000	0.861134	IIA	25	7.5	H
SCC-65_27_20201006_161228.871000	0.90892	IIA	40	1	T
SCC-66_28_20201124_113700.601000	0.826556	IV	24	5	B
SCC-67_27_20200520_153809.973000	0.850005	III	33	8	B
SCC-68_36_20201027_090820.781000	0.900052	IIA	21	2	T
SCC-69_27_20201215_151554.206000	0.906492	IIA	22	6	H
SCC-70_36_20201030_140228.476000	0.924017	IB	24	8	H
SCC-71_27_20201223_151248.339000	0.738047	IIA	38	10	B	Fatty degeneration
SCC-72_11_20181204_152913.092000	0.856101	IIA	40	10	B
SCC-73_14_20180918_144856.824000	0.873603	IVA	30	4	B
SCC-74_11_20181009_161158.261000	0.889946	IIB	25	8	H
SCC-75_31_20180802_142128.527000	0.805204	IVA	25	10	H
SCC-76_15_20180713_154934.430000	0.84264	IA	11	10	B
SCC-77_28_20180718_133230.569000	0.834348	IIB	41	6	H
SCC-79_28_20180618_160323.244000	0.858937	IIA	35	15	B
SCC-81_13_20180606_133541.484000	0.862026	IIB	30	4	H
SCC-82_13_20180605_132819.830000	0.871932	IIB	37	20	B
SCC-cont101_17_20200304_141257.236000	0.878943
SCC-cont102_14_20200304_140436.982000	0.9053
SCC-cont103_11_20200304_143107.772000	0.883615
SCC-cont104_11_20200305_102722.773000	0.77332
SCC-cont105_27_20200312_100140.244000	0.866128
SCC-cont106_11_20200318_095641.880000	0.889308
SCC-cont107_27_20200319_090041.921000	0.776912
SCC-cont108_11_20200319_094306.601000	0.880538
SCC-cont109_11_20200323_101515.976000	0.902874
SCC-cont111_27_20200326_104521.152000	0.88332
SCC-cont112_27_20200330_141844.064000	0.829077
SCC-cont113_27_20200330_105059.424000	0.760784					Tumor（otherorgan）
SCC-cont114_11_20200225_145638.214000	0.91518
SCC-cont115_27_20191002_143603.461000	0.840527
SCC-cont116_27_20191002_145756.029000	0.856321
SCC-cont117_11_20191002_135628.909000	0.843925
SCC-cont118_27_20191009_141455.847000	0.888532
SCC-cont119_27_20191008_140412.135000	0.884052
SCC-cont120_27_20191017_151324.534000	0.862341
SCC-cont121_27_20191018_142851.083000	0.878971
SCC-cont122_27_20191021_094722.795000	0.89048
SCC-cont123_27_20191021_092437.020000	0.88057
SCC-cont124_27_20191023_143658.684000	0.856616
SCC-cont125_27_20191023_132139.836000	0.895166
SCC-cont126_27_20191024_101247.928000	0.85616
SCC-cont127_27_20191024_095459.744000	0.906911
SCC-cont128_27_20191024_150520.728000	0.909961
SCC-cont129_22_20191029_133856.119000	0.840548
SCC-cont130_27_20191031_095444.966000	0.897865
SCC-cont131_27_20191031_094412.317000	0.914426
SCC-cont132_27_20191105_163312.920000	0.889719
SCC-cont133_27_20191105_092924.055000	0.857272
SCC-cont134_27_20191106_095647.956000	0.856878
SCC-cont135_27_20191107_150647.447000	0.860039
SCC-cont136_27_20191111_100717.080000	0.85464
SCC-cont137_27_20191112_112458.857000	0.895385
SCC-cont138_27_20191112_140857.330000	0.900609
SCC-cont139_27_20191113_090630.406000	0.876844
SCC-cont140_27_20191114_133210.778000	0.882279
SCC-cont141_27_20191114_100350.898000	0.904156
SCC-cont142_36_20191118_155134.245000	0.82692
SCC-cont143_22_20191119_095305.975000	0.869147
SCC-cont144_27_20191120_100448.931000	0.87473
SCC-cont145_27_20191122_154959.161000	0.851338
SCC-cont146_27_20191122_145212.608000	0.907126
SCC-cont147_27_20191125_091902.762000	0.787846
SCC-cont148_27_20191125_102523.666000	0.87715
SCC-cont149_27_20191125_140439.378000	0.889827
SCC-cont150_27_20191122_154005.769000	0.854744
SCC-cont151_27_20191128_150639.344000	0.877327
SCC-cont152_27_20191128_151706.017000	0.874599
SCC-cont153_27_20191202_095728.531000	0.852102
SCC-cont154_27_20191202_153121.312000	0.885324
SCC-cont155_27_20191203_135726.231000	0.612486					Tumor（otherorgan）
SCC-cont156_27_20191203_164221.688000	0.876351
SCC-cont157_27_20191204_103948.379000	0.876664
SCC-cont158_27_20191205_142922.153000	0.92433
SCC-cont159_27_20191206_161409.095000	0.871158
SCC-cont160_27_20191209_100752.922000	0.789418
SCC-cont161_27_20191210_144846.686000	0.813427
SCC-cont162_27_20191212_095550.505000	0.835792
SCC-cont163_27_20191212_151658.756000	0.897548
SCC-cont164_27_20191212_150057.850000	0.801742
SCC-cont165_27_20191216_092733.638000	0.771715
SCC-cont166_27_20191216_100558.918000	0.923113
SCC-cont167_27_20191219_135200.805000	0.850388
SCC-cont168_27_20191220_141402.930000	0.931134
SCC-cont169_27_20191223_090445.547000	0.777499
SCC-cont170_27_20191223_141306.252000	0.76112					Tumor（otherorgan）
SCC-cont171_27_20191226_110412.218000	0.776103
SCC-cont172_27_20191227_150037.409000	0.844672
SCC-cont173_27_20200107_093941.714000	0.922756
SCC-cont174_27_20200108_093838.701000	0.690504					Fatty degeneration
SCC-cont175_27_20200108_153744.200000	0.845821
SCC-cont176_27_20200108_144313.575000	0.869371
SCC-cont177_27_20200114_164601.152000	0.839626
SCC-cont178_27_20200114_160720.953000	0.891917
SCC-cont179_27_20200115_085755.372000	0.842151
SCC-cont180_28_20200115_152259.024000	0.876052
SCC-cont181_27_20200116_102720.449000	0.817137
SCC-cont182_27_20200116_110110.777000	0.844409
SCC-cont183_34_20200121_093600.426000	0.895928
SCC-cont184_27_20200121_151553.986000	0.913705
SCC-cont185_27_20200122_134810.179000	0.900636
SCC-cont186_27_20200122_144955.428000	0.937837
SCC-cont187_27_20200123_091927.093000	0.906946
SCC-cont188_27_20200128_143329.548000	0.857363
SCC-cont189_27_20200129_144425.660000	0.835193
SCC-cont191_27_20200204_151549.721000	0.857568
SCC-cont192_22_20200212_143231.920000	0.858493
SCC-cont193_11_20200212_144255.606000	0.855208
SCC-cont194_44_20200213_084422.773000	0.8554
SCC-cont195_27_20200213_100811.767000	0.843813
SCC-cont196_30_20200213_150347.913000	0.890725
SCC-cont197_27_20200213_093837.288000	0.687891					Tumor（otherorgan）
SCC-cont198_27_20200213_152646.386000	0.848752
SCC-cont199_27_20210308_085715.913000	0.851732
SCC-cont200_27_20210308_145402.476000	0.900562
SCC-cont201_27_20210610_092018.732000	0.849671
SCC-cont190_27_20200204_090336.000000	0.829009
Mean	0.843294
Pancreaticcancer	0.828532
Control	0.858055

## Sheet: artery
UID	dice	sens	pres
SCC-105_36_20210513_163109.074000	0.837945	0.722317	0.716522
SCC-106_36_20210511_161125.109000	0.888239	0.800633	0.823858
SCC-107_36_20210323_160057.442000	0.9444	0.906419	0.813272
SCC-108_27_20210524_151143.397000	0.89421	0.815727	0.790991
SCC-110_27_20210609_141415.298000	0.927951	0.888243	0.845313
SCC-111_36_20210427_153620.188000	0.88844	0.903491	0.869806
SCC-112_36_20210426_094453.549000	0.92612	0.939394	0.919653
SCC-113_10_20210706_151617.428000	0.952155	0.921813	0.892986
SCC-114_27_20210122_160605.075000	0.874088	0.833043	0.798742
SCC-115_36_20201029_111245.970000	0.912249	0.851205	0.686515
SCC-116_27_20200902_135817.213000	0.916481	0.894507	0.86615
SCC-117_36_20200901_141422.886000	0.869146	0.779975	0.708674
SCC-118_36_20200824_155446.435000	0.926661	0.883951	0.749556
SCC-119_36_20200901_150149.151000	0.912244	0.869739	0.832041
SCC-120_28_20200611_135017.330000	0.683783	0.534269	0.461954
SCC-121_24_20200327_153008.331000	0.940208	0.887889	0.814865
SCC-122_27_20200318_153838.803000	0.911943	0.8842	0.858173
SCC-123_27_20200225_155258.782000	0.609965	0.441369	0.489348
SCC-124_27_20191126_110809.167000	0.872727	0.776071	0.789033
SCC-125_27_20180409_100027.766000	0.988149	0.978947	0.969697
SCC-127_27_20190612_134914.289000	0.964442	0.948466	0.956159
SCC-128_23_20190522_133023.991000	0.672779	0.557895	0.604603
SCC-129_13_20181122_143244.413000	0.960594	0.926211	0.896605
SCC-136_14_20180613_133109.573000	0.866801	0.769713	0.687348
SCC-139_13_20180227_143733.103000	0.934948	0.934529	0.927723
SCC-140_8_20180214_134501.265000	0.866588	0.847575	0.761302
SCC-141_37_20210526_132114.874000	0.92147	0.863743	0.828063
SCC-142_10_20210726_135005.629000	0.843125	0.733404	0.765957
SCC-143_36_20210701_111515.874000	0.92183	0.92271	0.886236
SCC-144_36_20210511_162643.939000	0.839744	0.723757	0.681077
SCC-145_36_20210713_141433.465000	0.92939	0.894662	0.832957
SCC-146_36_20210623_131542.232000	0.746047	0.604968	0.639092
SCC-148_8_20210305_141239.178000	0.792208	0.785071	0.705986
SCC-149_27_20201118_140829.846000	0.921078	0.912297	0.871329
SCC-150_36_20210406_102854.727000	0.856984	0.759369	0.79357
SCC-151_27_20210325_133713.968000	0.841109	0.746699	0.711945
SCC-152_9_20210324_092055.189000	0.936222	0.909452	0.877551
SCC-153_36_20210310_143833.343000	0.921409	0.890719	0.810143
SCC-154_36_20211008_120540.923000	0.908848	0.914132	0.793548
SCC-155_36_20211116_100715.970000	0.957401	0.922114	0.90411
SCC-156_10_20211110_121229.927000	0.991184	0.987453	0.986595
SCC-157_15_20211108_094043.975000	0.933775	0.961801	0.944334
SCC-158_36_20211116_154503.147000	0.92562	0.883281	0.842999
SCC-162_27_20211008_143400.993000	0.909091	0.833333	0.860949
SCC-163_8_20201116_135950.305000	0.905464	1	1
SCC-164_10_20210908_101530.721000	0.980699	0.986137	0.969008
SCC-165_16_20210902_110717.907000	0.97042	0.978033	0.959223
SCC-166_10_20210712_143443.279000	0.97093	0.955378	0.945833
SCC-168_27_20201118_140829.846000	0.926121	0.941019	0.906582
SCC-169_28_20201026_093822.232000	0.577918	0.407473	0.550304
SCC-170_10_20201028_134840.640000	0.667845	0.6	0.648536
SCC-171_36_20200901_102255.797000	0.934757	0.906789	0.890095
SCC-172_27_20200616_133715.398000	0.98801	0.985646	0.95082
SCC-173_27_20200204_153533.568000	0.902608	0.856566	0.866416
SCC-174_9_20200608_135129.399000	0.992971	1	1
SCC-175_11_20180516_154219.244000	0.984747	0.969952	0.941176
SCC-176_27_20200318_153838.803000	0.956335	0.982353	0.963636
SCC-177_36_20200114_155344.105000	0.955342	0.923793	0.879357
SCC-33_27_20190108_151930.129000	0.958372	0.942675	0.880228
SCC-34_10_20190109_150739.021000	0.983699	0.99319	0.989455
SCC-37_27_20181219_125604.864000	0.853894	0.77184	0.801786
SCC-38_27_20190129_134328.362000	0.937056	0.918367	0.84058
SCC-39_23_20190305_100842.416000	0.973896	0.957552	0.942359
SCC-40_36_20190326_095000.002000	0.89149	0.804878	0.634703
SCC-42_27_20190507_133159.197000	0.888325	0.870647	0.885463
SCC-45_27_20190604_155229.011000	0.848774	0.788608	0.780263
SCC-46_13_20190618_155143.966000	0.970621	0.949171	0.906883
SCC-47_27_20190430_141056.107000	0.882043	0.788978	0.756077
SCC-48_27_20190703_130720.556000	0.943612	0.905479	0.887531
SCC-49_7_20190712_095808.327000	0.933178	0.936087	0.880292
SCC-50_27_20190723_140233.145000	0.885479	0.831276	0.801212
SCC-51_22_20190813_134105.619000	0.876451	0.794737	0.771357
SCC-52_11_20190926_133652.659000	0.955585	0.932574	0.905983
SCC-53_27_20190926_154325.116000	0.645064	0.476085	0.603869
SCC-54_27_20190903_154238.131000	0.903328	0.827887	0.805738
SCC-55_32_20190927_144737.592000	0.908152	0.838556	0.793374
SCC-56_36_20191105_092046.359000	0.856495	0.794737	0.780405
SCC-57_27_20191120_092228.418000	0.9019	0.829868	0.787986
SCC-58_27_20200127_115853.480000	0.834494	0.719298	0.6853
SCC-59_27_20200218_150024.459000	0.952914	0.916984	0.860043
SCC-61_35_20200508_153454.258000	0.906282	0.829406	0.7964
SCC-62_28_20200915_110707.199000	0.886687	0.858513	0.839018
SCC-63_10_20201028_134840.640000	0.804109	0.782857	0.803109
SCC-64_29_20200918_160951.725000	0.832323	0.738351	0.77573
SCC-65_27_20201006_161228.871000	0.940257	0.901499	0.892398
SCC-66_28_20201124_113700.601000	0.946865	0.913846	0.941748
SCC-67_27_20200520_153809.973000	0.841978	0.743608	0.701899
SCC-68_36_20201027_090820.781000	0.957454	0.923448	0.882664
SCC-69_27_20201215_151554.206000	0.559295	0.389075	0.591045
SCC-70_36_20201030_140228.476000	0.904098	0.861046	0.833645
SCC-71_27_20201223_151248.339000	0.913242	0.892857	0.807615
SCC-72_11_20181204_152913.092000	0.927957	0.86927	0.813559
SCC-73_14_20180918_144856.824000	0.956923	0.932534	0.890244
SCC-74_11_20181009_161158.261000	0.951456	0.916916	0.885802
SCC-75_31_20180802_142128.527000	0.945637	0.897658	0.928787
SCC-76_15_20180713_154934.430000	0.958038	0.9381	0.914956
SCC-77_28_20180718_133230.569000	0.923446	0.946419	0.857765
SCC-79_28_20180618_160323.244000	0.869004	0.816291	0.756041
SCC-81_13_20180606_133541.484000	0.983392	0.999112	0.998549
SCC-82_13_20180605_132819.830000	0.826393	0.825864	0.81745
SCC-cont101_17_20200304_141257.236000	0.968655	0.9667	0.964401
SCC-cont102_14_20200304_140436.982000	0.902077	0.903865	0.888761
SCC-cont103_11_20200304_143107.772000	0.964501	0.991736	0.986333
SCC-cont104_11_20200305_102722.773000	0.961942	0.937634	0.906149
SCC-cont105_27_20200312_100140.244000	0.910351	0.836873	0.752896
SCC-cont106_11_20200318_095641.880000	0.94552	0.959971	0.907563
SCC-cont107_27_20200319_090041.921000	0.785177	0.662138	0.623992
SCC-cont108_11_20200319_094306.601000	0.914384	0.896976	0.878468
SCC-cont109_11_20200323_101515.976000	0.921618	0.860205	0.850299
SCC-cont111_27_20200326_104521.152000	0.948975	0.925957	0.888318
SCC-cont112_27_20200330_141844.064000	0.967577	0.939519	0.930144
SCC-cont113_27_20200330_105059.424000	0.822051	0.698828	0.697996
SCC-cont114_11_20200225_145638.214000	0.851996	0.768893	0.812411
SCC-cont115_27_20191002_143603.461000	0.937033	0.960613	0.937716
SCC-cont116_27_20191002_145756.029000	0.897467	0.822099	0.873824
SCC-cont117_11_20191002_135628.909000	0.904713	0.866536	0.836735
SCC-cont118_27_20191009_141455.847000	0.924703	0.902062	0.88932
SCC-cont119_27_20191008_140412.135000	0.957308	0.946375	0.917808
SCC-cont120_27_20191017_151324.534000	0.874801	0.783571	0.699703
SCC-cont121_27_20191018_142851.083000	0.80631	0.73955	0.723785
SCC-cont122_27_20191021_094722.795000	0.922693	0.898058	0.882682
SCC-cont123_27_20191021_092437.020000	0.902231	0.823094	0.803938
SCC-cont124_27_20191023_143658.684000	0.962421	0.9526	0.929825
SCC-cont125_27_20191023_132139.836000	0.721769	0.56621	0.682699
SCC-cont126_27_20191024_101247.928000	0.848282	0.79163	0.762918
SCC-cont127_27_20191024_095459.744000	0.876804	0.822917	0.825342
SCC-cont128_27_20191024_150520.728000	0.8966	0.817252	0.787519
SCC-cont129_22_20191029_133856.119000	0.885728	0.929969	0.902158
SCC-cont130_27_20191031_095444.966000	0.821429	0.73218	0.721783
SCC-cont131_27_20191031_094412.317000	0.902574	0.827993	0.836538
SCC-cont132_27_20191105_163312.920000	0.886957	0.813602	0.81668
SCC-cont133_27_20191105_092924.055000	0.941722	0.890977	0.880985
SCC-cont134_27_20191106_095647.956000	0.867387	0.773498	0.646635
SCC-cont135_27_20191107_150647.447000	0.868061	0.769066	0.739968
SCC-cont136_27_20191111_100717.080000	0.842029	0.729899	0.697183
SCC-cont137_27_20191112_112458.857000	0.892543	0.824153	0.84018
SCC-cont138_27_20191112_140857.330000	0.785105	0.661376	0.643312
SCC-cont139_27_20191113_090630.406000	0.939542	0.900548	0.887908
SCC-cont140_27_20191114_133210.778000	0.86151	0.756713	0.795205
SCC-cont141_27_20191114_100350.898000	0.893486	0.914414	0.894562
SCC-cont142_36_20191118_155134.245000	0.912678	0.882062	0.794081
SCC-cont143_22_20191119_095305.975000	0.923077	0.860511	0.826547
SCC-cont144_27_20191120_100448.931000	0.897366	0.858384	0.807329
SCC-cont145_27_20191122_154959.161000	0.910338	0.846084	0.848158
SCC-cont146_27_20191122_145212.608000	0.837227	0.733288	0.761002
SCC-cont147_27_20191125_091902.762000	0.885919	0.800353	0.814043
SCC-cont148_27_20191125_102523.666000	0.869759	0.82719	0.725528
SCC-cont149_27_20191125_140439.378000	0.801218	0.670306	0.726284
SCC-cont150_27_20191122_154005.769000	0.910158	0.897596	0.884073
SCC-cont151_27_20191128_150639.344000	0.913773	0.846098	0.833333
SCC-cont152_27_20191128_151706.017000	0.838333	0.777457	0.741394
SCC-cont153_27_20191202_095728.531000	0.843365	0.732525	0.724405
SCC-cont154_27_20191202_153121.312000	0.897825	0.814593	0.77037
SCC-cont155_27_20191203_135726.231000	0.875893	0.7848	0.762577
SCC-cont156_27_20191203_164221.688000	0.930346	0.884586	0.862546
SCC-cont157_27_20191204_103948.379000	0.905968	0.879167	0.810705
SCC-cont158_27_20191205_142922.153000	0.842391	0.751697	0.724731
SCC-cont159_27_20191206_161409.095000	0.671932	0.551346	0.653846
SCC-cont160_27_20191209_100752.922000	0.93377	0.946179	0.9099
SCC-cont161_27_20191210_144846.686000	0.883457	0.878788	0.843066
SCC-cont162_27_20191212_095550.505000	0.925777	0.953313	0.889286
SCC-cont163_27_20191212_151658.756000	0.766347	0.621662	0.681449
SCC-cont164_27_20191212_150057.850000	0.962594	0.935596	0.891735
SCC-cont165_27_20191216_092733.638000	0.895735	0.819703	0.751494
SCC-cont166_27_20191216_100558.918000	0.860176	0.793383	0.780802
SCC-cont167_27_20191219_135200.805000	0.897127	0.817568	0.719844
SCC-cont168_27_20191220_141402.930000	0.917051	0.879558	0.903111
SCC-cont169_27_20191223_090445.547000	0.901832	0.82367	0.711914
SCC-cont170_27_20191223_141306.252000	0.910616	0.842388	0.744681
SCC-cont171_27_20191226_110412.218000	0.891761	0.844037	0.749591
SCC-cont172_27_20191227_150037.409000	0.791851	0.655424	0.68023
SCC-cont173_27_20200107_093941.714000	0.827208	0.752495	0.72475
SCC-cont174_27_20200108_093838.701000	0.809152	0.682674	0.698838
SCC-cont175_27_20200108_153744.200000	0.869839	0.780779	0.825413
SCC-cont176_27_20200108_144313.575000	0.681956	0.552207	0.590647
SCC-cont177_27_20200114_164601.152000	0.938505	0.900181	0.855643
SCC-cont178_27_20200114_160720.953000	0.876199	0.873154	0.873043
SCC-cont179_27_20200115_085755.372000	0.759318	0.671375	0.727769
SCC-cont180_28_20200115_152259.024000	0.873908	0.830696	0.825733
SCC-cont181_27_20200116_102720.449000	0.958809	0.927652	0.875396
SCC-cont182_27_20200116_110110.777000	0.786403	0.676265	0.653271
SCC-cont183_34_20200121_093600.426000	0.930448	0.918383	0.875291
SCC-cont184_27_20200121_151553.986000	0.904528	0.840037	0.814028
SCC-cont185_27_20200122_134810.179000	0.852203	0.757132	0.772291
SCC-cont186_27_20200122_144955.428000	0.889392	0.867452	0.836066
SCC-cont187_27_20200123_091927.093000	0.960406	0.929882	0.88725
SCC-cont188_27_20200128_143329.548000	0.944279	0.963542	0.938686
SCC-cont189_27_20200129_144425.660000	0.947867	0.901352	0.86635
SCC-cont190_27_20200204_090336.000000	0.955468	0.966138	0.889671
SCC-cont191_27_20200204_151549.721000	0.813136	0.708238	0.643357
SCC-cont192_22_20200212_143231.920000	0.874462	0.792073	0.747634
SCC-cont193_11_20200212_144255.606000	0.896362	0.829186	0.810302
SCC-cont194_44_20200213_084422.773000	0.931102	0.923119	0.836663
SCC-cont195_27_20200213_100811.767000	0.911053	0.851226	0.831689
SCC-cont196_30_20200213_150347.913000	0.921678	0.911089	0.864947
SCC-cont197_27_20200213_093837.288000	0.881145	0.802266	0.758478
SCC-cont198_27_20200213_152646.386000	0.970297	0.944904	0.917469
SCC-cont199_27_20210308_085715.913000	0.845574	0.780191	0.776699
SCC-cont200_27_20210308_145402.476000	0.804866	0.728634	0.760125
SCC-cont201_27_20210610_092018.732000	0.955132	0.915925	0.899408
Mean	0.88918	0.837798	0.815486
Pancreaticcancer	0.893736	0.848058	0.824476
Control	0.884624	0.827538	0.806496

## Sheet: vein
UID	dice	sens	pres
SCC-105_36_20210513_163109.074000	0.885926	0.8625	0.794245
SCC-106_36_20210511_161125.109000	0.942418	0.962298	0.9254
SCC-107_36_20210323_160057.442000	0.908819	0.867332	0.886861
SCC-108_27_20210524_151143.397000	0.848809	0.759791	0.734615
SCC-110_27_20210609_141415.298000	0.87234	0.827403	0.84619
SCC-111_36_20210427_153620.188000	0.920635	0.91425	0.88907
SCC-112_36_20210426_094453.549000	0.927792	0.949313	0.909924
SCC-113_10_20210706_151617.428000	0.892436	0.861335	0.838737
SCC-114_27_20210122_160605.075000	0.931953	0.934718	0.910204
SCC-115_36_20201029_111245.970000	0.661811	0.505564	0.653289
SCC-116_27_20200902_135817.213000	0.94026	0.904096	0.883777
SCC-117_36_20200901_141422.886000	0.885957	0.800681	0.807566
SCC-118_36_20200824_155446.435000	0.89579	0.843953	0.799666
SCC-119_36_20200901_150149.151000	0.969096	0.943246	0.932249
SCC-120_28_20200611_135017.330000	0.686661	0.571241	0.737646
SCC-121_24_20200327_153008.331000	0.888889	0.833891	0.833333
SCC-122_27_20200318_153838.803000	0.828262	0.748369	0.67033
SCC-123_27_20200225_155258.782000	0.902256	0.884211	0.889001
SCC-124_27_20191126_110809.167000	0.892982	0.815705	0.759162
SCC-125_27_20180409_100027.766000	0.922922	0.872381	0.864783
SCC-127_27_20190612_134914.289000	0.904607	0.833619	0.735334
SCC-128_23_20190522_133023.991000	0.747837	0.600794	0.56681
SCC-129_13_20181122_143244.413000	0.864725	0.797136	0.725806
SCC-136_14_20180613_133109.573000	0.820993	0.708738	0.813857
SCC-139_13_20180227_143733.103000	0.865465	0.776119	0.78013
SCC-140_8_20180214_134501.265000	0.417279	0.291026	0.493126
SCC-141_37_20210526_132114.874000	0.921859	0.887195	0.885331
SCC-142_10_20210726_135005.629000	0.962236	0.976119	0.956835
SCC-143_36_20210701_111515.874000	0.909669	0.897114	0.890667
SCC-144_36_20210511_162643.939000	0.857543	0.790698	0.799339
SCC-145_36_20210713_141433.465000	0.857446	0.757491	0.802591
SCC-146_36_20210623_131542.232000	0.940452	0.88932	0.88125
SCC-148_8_20210305_141239.178000	0.856907	0.768546	0.789757
SCC-149_27_20201118_140829.846000	0.891316	0.835283	0.797119
SCC-150_36_20210406_102854.727000	0.86977	0.774707	0.709189
SCC-151_27_20210325_133713.968000	0.916935	0.85941	0.841971
SCC-152_9_20210324_092055.189000	0.813327	0.722997	0.684524
SCC-153_36_20210310_143833.343000	0.890251	0.814475	0.822266
SCC-154_36_20211008_120540.923000	0.804655	0.713864	0.797071
SCC-155_36_20211116_100715.970000	0.924528	0.968699	0.945245
SCC-156_10_20211110_121229.927000	0.926955	0.898496	0.8769
SCC-157_15_20211108_094043.975000	0.929895	0.878234	0.862779
SCC-158_36_20211116_154503.147000	0.878472	0.883586	0.812734
SCC-162_27_20211008_143400.993000	0.971402	0.962825	0.949431
SCC-163_8_20201116_135950.305000	0.866267	0.951754	0.91791
SCC-164_10_20210908_101530.721000	0.89132	0.871612	0.854369
SCC-165_16_20210902_110717.907000	0.80823	0.797078	0.818314
SCC-166_10_20210712_143443.279000	0.922629	0.990012	0.984762
SCC-168_27_20201118_140829.846000	0.95679	0.959752	0.945148
SCC-169_28_20201026_093822.232000	0.969037	0.981417	0.978112
SCC-170_10_20201028_134840.640000	0.95754	0.95614	0.941748
SCC-171_36_20200901_102255.797000	0.96424	0.934406	0.920301
SCC-172_27_20200616_133715.398000	0.899787	0.817829	0.833922
SCC-173_27_20200204_153533.568000	0.806193	0.686988	0.712375
SCC-174_9_20200608_135129.399000	0.843243	0.835714	0.793722
SCC-175_11_20180516_154219.244000	0.842105	0.863436	0.874747
SCC-177_36_20200114_155344.105000	0.938331	0.952147	0.9374
SCC-176_27_20200318_153838.803000	0.912381	0.908918	0.89404
SCC-33_27_20190108_151930.129000	0.953177	0.971039	0.968577
SCC-34_10_20190109_150739.021000	0.864507	0.815278	0.784091
SCC-37_27_20181219_125604.864000	0.953152	0.929402	0.883242
SCC-38_27_20190129_134328.362000	0.92842	0.949275	0.943457
SCC-39_23_20190305_100842.416000	0.856983	0.776316	0.714839
SCC-40_36_20190326_095000.002000	0.957611	0.923792	0.922932
SCC-42_27_20190507_133159.197000	0.827766	0.710573	0.627021
SCC-45_27_20190604_155229.011000	0.981221	0.982374	0.96988
SCC-46_13_20190618_155143.966000	0.863528	0.790936	0.786885
SCC-47_27_20190430_141056.107000	0.912658	0.866903	0.857007
SCC-48_27_20190703_130720.556000	0.836683	0.783529	0.765106
SCC-49_7_20190712_095808.327000	0.808538	0.699888	0.77648
SCC-50_27_20190723_140233.145000	0.930514	0.946721	0.867347
SCC-51_22_20190813_134105.619000	0.868595	0.787489	0.79913
SCC-52_11_20190926_133652.659000	0.951084	0.983316	0.978202
SCC-53_27_20190926_154325.116000	0.954175	0.944099	0.929467
SCC-54_27_20190903_154238.131000	0.892554	0.824913	0.811445
SCC-55_32_20190927_144737.592000	0.729799	0.662617	0.701159
SCC-56_36_20191105_092046.359000	0.928947	0.8825	0.86217
SCC-57_27_20191120_092228.418000	0.931613	0.918575	0.919294
SCC-58_27_20200127_115853.480000	0.94636	0.92279	0.906907
SCC-59_27_20200218_150024.459000	0.908842	0.859483	0.827147
SCC-61_35_20200508_153454.258000	0.868228	0.779238	0.794621
SCC-62_28_20200915_110707.199000	0.976937	0.957126	0.942097
SCC-63_10_20201028_134840.640000	0.929293	0.887628	0.826316
SCC-64_29_20200918_160951.725000	0.925874	0.890583	0.849383
SCC-65_27_20201006_161228.871000	0.895315	0.81388	0.802235
SCC-66_28_20201124_113700.601000	0.886547	0.805875	0.706564
SCC-67_27_20200520_153809.973000	0.92243	0.885202	0.874633
SCC-68_36_20201027_090820.781000	0.917091	0.905764	0.89135
SCC-69_27_20201215_151554.206000	0.870064	0.806375	0.795256
SCC-70_36_20201030_140228.476000	0.97213	0.959888	0.952434
SCC-71_27_20201223_151248.339000	0.980245	0.973832	0.971074
SCC-72_11_20181204_152913.092000	0.86776	0.895152	0.878113
SCC-73_14_20180918_144856.824000	0.900911	0.861656	0.859513
SCC-74_11_20181009_161158.261000	0.953991	0.989289	0.986683
SCC-75_31_20180802_142128.527000	0.772352	0.63496	0.589583
SCC-76_15_20180713_154934.430000	0.831185	0.749723	0.728365
SCC-77_28_20180718_133230.569000	0.919908	0.933148	0.932898
SCC-79_28_20180618_160323.244000	0.881135	0.796791	0.790749
SCC-81_13_20180606_133541.484000	0.920388	0.928501	0.895415
SCC-82_13_20180605_132819.830000	0.952637	0.920916	0.884848
SCC-cont101_17_20200304_141257.236000	0.954802	0.929301	0.888199
SCC-cont102_14_20200304_140436.982000	0.974572	0.966049	0.955102
SCC-cont103_11_20200304_143107.772000	0.930599	0.872781	0.845878
SCC-cont104_11_20200305_102722.773000	0.890659	0.813492	0.818299
SCC-cont105_27_20200312_100140.244000	0.803109	0.671965	0.784221
SCC-cont106_11_20200318_095641.880000	0.882645	0.874454	0.877268
SCC-cont107_27_20200319_090041.921000	0.792565	0.74234	0.750337
SCC-cont108_11_20200319_094306.601000	0.955139	0.939665	0.922414
SCC-cont109_11_20200323_101515.976000	0.943304	0.910377	0.890805
SCC-cont111_27_20200326_104521.152000	0.748021	0.62103	0.708017
SCC-cont112_27_20200330_141844.064000	0.876026	0.855696	0.807649
SCC-cont113_27_20200330_105059.424000	0.798127	0.689748	0.731518
SCC-cont114_11_20200225_145638.214000	0.83381	0.760805	0.67543
SCC-cont115_27_20191002_143603.461000	0.953281	0.934569	0.895833
SCC-cont116_27_20191002_145756.029000	0.86181	0.779553	0.655
SCC-cont117_11_20191002_135628.909000	0.85825	0.789206	0.75
SCC-cont118_27_20191009_141455.847000	0.91946	0.921466	0.898649
SCC-cont119_27_20191008_140412.135000	0.908123	0.869898	0.854701
SCC-cont120_27_20191017_151324.534000	0.888645	0.808383	0.834197
SCC-cont121_27_20191018_142851.083000	0.85347	0.793499	0.81331
SCC-cont122_27_20191021_094722.795000	0.908108	0.863014	0.807461
SCC-cont123_27_20191021_092437.020000	0.95023	0.95382	0.925373
SCC-cont124_27_20191023_143658.684000	0.88547	0.830794	0.777426
SCC-cont125_27_20191023_132139.836000	0.862954	0.824237	0.790749
SCC-cont126_27_20191024_101247.928000	0.875204	0.814402	0.809771
SCC-cont127_27_20191024_095459.744000	0.805513	0.681789	0.67761
SCC-cont128_27_20191024_150520.728000	0.794205	0.746795	0.769343
SCC-cont129_22_20191029_133856.119000	0.909902	0.851419	0.796105
SCC-cont130_27_20191031_095444.966000	0.88042	0.819071	0.793103
SCC-cont131_27_20191031_094412.317000	0.897959	0.857839	0.810606
SCC-cont132_27_20191105_163312.920000	0.933902	0.882353	0.831603
SCC-cont133_27_20191105_092924.055000	0.967742	0.975293	0.955399
SCC-cont134_27_20191106_095647.956000	0.942857	0.908257	0.90566
SCC-cont135_27_20191107_150647.447000	0.771118	0.709201	0.701692
SCC-cont136_27_20191111_100717.080000	0.675398	0.523188	0.673287
SCC-cont137_27_20191112_112458.857000	0.946272	0.942894	0.907466
SCC-cont138_27_20191112_140857.330000	0.948919	0.92	0.91358
SCC-cont139_27_20191113_090630.406000	0.921384	0.866223	0.814168
SCC-cont140_27_20191114_133210.778000	0.868456	0.81773	0.796485
SCC-cont141_27_20191114_100350.898000	0.929134	0.875218	0.864967
SCC-cont142_36_20191118_155134.245000	0.870172	0.830092	0.834331
SCC-cont143_22_20191119_095305.975000	0.89317	0.812102	0.80251
SCC-cont144_27_20191120_100448.931000	0.937634	0.903627	0.883019
SCC-cont145_27_20191122_154959.161000	0.919593	0.856282	0.817686
SCC-cont146_27_20191122_145212.608000	0.906026	0.84879	0.831334
SCC-cont147_27_20191125_091902.762000	0.86036	0.793943	0.771108
SCC-cont148_27_20191125_102523.666000	0.826187	0.771084	0.801936
SCC-cont149_27_20191125_140439.378000	0.905347	0.866566	0.80786
SCC-cont150_27_20191122_154005.769000	0.876966	0.812339	0.753656
SCC-cont151_27_20191128_150639.344000	0.89029	0.848558	0.82153
SCC-cont152_27_20191128_151706.017000	0.922363	0.910833	0.867738
SCC-cont153_27_20191202_095728.531000	0.869466	0.82957	0.811138
SCC-cont154_27_20191202_153121.312000	0.933589	0.97514	0.96723
SCC-cont155_27_20191203_135726.231000	0.890295	0.841476	0.807971
SCC-cont156_27_20191203_164221.688000	0.901109	0.851635	0.808855
SCC-cont157_27_20191204_103948.379000	0.956652	0.932039	0.92383
SCC-cont158_27_20191205_142922.153000	0.772118	0.662831	0.65119
SCC-cont159_27_20191206_161409.095000	0.845459	0.746717	0.739884
SCC-cont160_27_20191209_100752.922000	0.877145	0.839965	0.817194
SCC-cont161_27_20191210_144846.686000	0.838525	0.811905	0.769679
SCC-cont162_27_20191212_095550.505000	0.734872	0.584906	0.688525
SCC-cont163_27_20191212_151658.756000	0.857634	0.814542	0.767179
SCC-cont164_27_20191212_150057.850000	0.611465	0.442396	0.61636
SCC-cont165_27_20191216_092733.638000	0.897013	0.82459	0.830562
SCC-cont166_27_20191216_100558.918000	0.915088	0.940159	0.907159
SCC-cont167_27_20191219_135200.805000	0.620087	0.456885	0.645973
SCC-cont168_27_20191220_141402.930000	0.948749	0.915348	0.845376
SCC-cont169_27_20191223_090445.547000	0.84127	0.76971	0.822542
SCC-cont170_27_20191223_141306.252000	0.836286	0.782915	0.781818
SCC-cont171_27_20191226_110412.218000	0.727273	0.574526	0.71788
SCC-cont172_27_20191227_150037.409000	0.959945	0.939189	0.930502
SCC-cont173_27_20200107_093941.714000	0.973624	0.955006	0.94302
SCC-cont174_27_20200108_093838.701000	0.947497	0.932692	0.924832
SCC-cont175_27_20200108_153744.200000	0.888949	0.842945	0.776229
SCC-cont176_27_20200108_144313.575000	0.816973	0.694179	0.750708
SCC-cont177_27_20200114_164601.152000	0.59542	0.424374	0.555462
SCC-cont178_27_20200114_160720.953000	0.883978	0.83958	0.786
SCC-cont179_27_20200115_085755.372000	0.952804	0.934335	0.890501
SCC-cont180_28_20200115_152259.024000	0.946027	0.925899	0.898696
SCC-cont181_27_20200116_102720.449000	0.893454	0.81517	0.835276
SCC-cont182_27_20200116_110110.777000	0.910099	0.843607	0.836124
SCC-cont183_34_20200121_093600.426000	0.896163	0.857451	0.876636
SCC-cont184_27_20200121_151553.986000	0.947812	0.92585	0.896254
SCC-cont185_27_20200122_134810.179000	0.887	0.93994	0.873016
SCC-cont186_27_20200122_144955.428000	0.882329	0.870016	0.84372
SCC-cont187_27_20200123_091927.093000	0.893967	0.873995	0.857143
SCC-cont188_27_20200128_143329.548000	0.845254	0.770142	0.800617
SCC-cont189_27_20200129_144425.660000	0.922971	0.865846	0.870787
SCC-cont191_27_20200204_151549.721000	0.845666	0.764526	0.803321
SCC-cont192_22_20200212_143231.920000	0.874093	0.785879	0.744505
SCC-cont193_11_20200212_144255.606000	0.849502	0.784607	0.751656
SCC-cont194_44_20200213_084422.773000	0.822362	0.723236	0.781191
SCC-cont195_27_20200213_100811.767000	0.863724	0.768793	0.741401
SCC-cont196_30_20200213_150347.913000	0.949387	0.928125	0.905995
SCC-cont197_27_20200213_093837.288000	0.834217	0.740591	0.764347
SCC-cont198_27_20200213_152646.386000	0.953456	0.913514	0.859649
SCC-cont199_27_20210308_085715.913000	0.875326	0.793006	0.80127
SCC-cont200_27_20210308_145402.476000	0.919388	0.853415	0.808617
SCC-cont201_27_20210610_092018.732000	0.97928	0.971861	0.967782
SCC-cont190_27_20200204_090336.000000	0.887982	0.799837	0.739639
Mean	0.882711	0.834501	0.825768
Pancreaticcancer	0.888598	0.847633	0.837469
Control	0.876824	0.821369	0.814066

## Sheet: MPD
UID	dice		UID	dice	MPD				UID	pred_mm	MPD	MPD-pred_mm
SCC-105_36_20210513_163109.074000	0.838095		SCC-105_36_20210513_163109.074000	0.838095	2	r	-0.0505705		SCC-105_36_20210513_163109.074000	4	2	2	r	0.59133
SCC-106_36_20210511_161125.109000	0.857143		SCC-106_36_20210511_161125.109000	0.857143	2	t	-0.501263		SCC-106_36_20210511_161125.109000	3.4641	2	1.4641	t	7.25899
SCC-107_36_20210323_160057.442000	0.734177		SCC-107_36_20210323_160057.442000	0.734177	2	p	0.61731		SCC-107_36_20210323_160057.442000	5.65685	2	3.65685	p	9.3149e-11
SCC-108_27_20210524_151143.397000	0.796296		SCC-108_27_20210524_151143.397000	0.796296	2				SCC-108_27_20210524_151143.397000	4.47214	2	2.47214
SCC-110_27_20210609_141415.298000	0.671587		SCC-110_27_20210609_141415.298000	0.671587	10				SCC-110_27_20210609_141415.298000	10	10	0
SCC-111_36_20210427_153620.188000	0.967033		SCC-111_36_20210427_153620.188000	0.967033	4				SCC-111_36_20210427_153620.188000	5.65685	4	1.65685
SCC-112_36_20210426_094453.549000	0.923077		SCC-112_36_20210426_094453.549000	0.923077	6				SCC-112_36_20210426_094453.549000	7.2111	6	1.2111
SCC-113_10_20210706_151617.428000	0.947917		SCC-113_10_20210706_151617.428000	0.947917	10				SCC-113_10_20210706_151617.428000	8.24621	10	-1.75379
SCC-114_27_20210122_160605.075000	0.728889		SCC-114_27_20210122_160605.075000	0.728889	9				SCC-114_27_20210122_160605.075000	4.89898	9	-4.10102
SCC-115_36_20201029_111245.970000	0.568421		SCC-115_36_20201029_111245.970000	0.568421	2				SCC-115_36_20201029_111245.970000	2.82843	2	0.828427
SCC-116_27_20200902_135817.213000	0.780269		SCC-116_27_20200902_135817.213000	0.780269	3				SCC-116_27_20200902_135817.213000	6.32456	3	3.32456
SCC-117_36_20200901_141422.886000	0.303797		SCC-117_36_20200901_141422.886000	0.303797	2				SCC-117_36_20200901_141422.886000	0	2	-2
SCC-118_36_20200824_155446.435000	0.660377		SCC-118_36_20200824_155446.435000	0.660377	2				SCC-118_36_20200824_155446.435000	3.4641	2	1.4641
SCC-119_36_20200901_150149.151000	0.901099		SCC-119_36_20200901_150149.151000	0.901099	2				SCC-119_36_20200901_150149.151000	4	2	2
SCC-120_28_20200611_135017.330000	0.977273		SCC-120_28_20200611_135017.330000	0.977273	10				SCC-120_28_20200611_135017.330000	6.9282	10	-3.0718
SCC-121_24_20200327_153008.331000	0.988372		SCC-121_24_20200327_153008.331000	0.988372	6				SCC-121_24_20200327_153008.331000	4.47214	6	-1.52786
SCC-122_27_20200318_153838.803000	0.94382		SCC-122_27_20200318_153838.803000	0.94382	8				SCC-122_27_20200318_153838.803000	6	8	-2
SCC-123_27_20200225_155258.782000	0.887097		SCC-123_27_20200225_155258.782000	0.887097	4				SCC-123_27_20200225_155258.782000	8	4	4
SCC-124_27_20191126_110809.167000	0.857143		SCC-124_27_20191126_110809.167000	0.857143	4				SCC-124_27_20191126_110809.167000	4.47214	4	0.472136
SCC-125_27_20180409_100027.766000	0.855814		SCC-125_27_20180409_100027.766000	0.855814	6				SCC-125_27_20180409_100027.766000	4	6	-2
SCC-127_27_20190612_134914.289000	0.950617		SCC-127_27_20190612_134914.289000	0.950617	2				SCC-127_27_20190612_134914.289000	5.65685	2	3.65685
SCC-128_23_20190522_133023.991000	0.660194		SCC-128_23_20190522_133023.991000	0.660194	2				SCC-128_23_20190522_133023.991000	11.4891	2	9.48913
SCC-129_13_20181122_143244.413000	0.741379		SCC-129_13_20181122_143244.413000	0.741379	7				SCC-129_13_20181122_143244.413000	4	7	-3
SCC-136_14_20180613_133109.573000	0.911877		SCC-136_14_20180613_133109.573000	0.911877	6				SCC-136_14_20180613_133109.573000	6	6	0
SCC-139_13_20180227_143733.103000	0.971429		SCC-139_13_20180227_143733.103000	0.971429	2				SCC-139_13_20180227_143733.103000	2.82843	2	0.828427
SCC-140_8_20180214_134501.265000	0.84058		SCC-140_8_20180214_134501.265000	0.84058	2				SCC-140_8_20180214_134501.265000	4	2	2
SCC-141_37_20210526_132114.874000	0.724138		SCC-141_37_20210526_132114.874000	0.724138	12				SCC-141_37_20210526_132114.874000	11.6619	12	-0.338097
SCC-142_10_20210726_135005.629000	0.955752		SCC-142_10_20210726_135005.629000	0.955752	4				SCC-142_10_20210726_135005.629000	4.89898	4	0.89898
SCC-143_36_20210701_111515.874000	0.986301		SCC-143_36_20210701_111515.874000	0.986301	2				SCC-143_36_20210701_111515.874000	3.4641	2	1.4641
SCC-144_36_20210511_162643.939000	0.686567		SCC-144_36_20210511_162643.939000	0.686567	2				SCC-144_36_20210511_162643.939000	4	2	2
SCC-145_36_20210713_141433.465000	0.577778		SCC-145_36_20210713_141433.465000	0.577778	2				SCC-145_36_20210713_141433.465000	4	2	2
SCC-146_36_20210623_131542.232000	0.808081		SCC-146_36_20210623_131542.232000	0.808081	2				SCC-146_36_20210623_131542.232000	3.4641	2	1.4641
SCC-148_8_20210305_141239.178000	0.956522		SCC-148_8_20210305_141239.178000	0.956522	4				SCC-148_8_20210305_141239.178000	4.89898	4	0.89898
SCC-149_27_20201118_140829.846000	0.959459		SCC-149_27_20201118_140829.846000	0.959459	4				SCC-149_27_20201118_140829.846000	5.65685	4	1.65685
SCC-150_36_20210406_102854.727000	0.88		SCC-150_36_20210406_102854.727000	0.88	10				SCC-150_36_20210406_102854.727000	4.47214	10	-5.52786
SCC-151_27_20210325_133713.968000	0.928571		SCC-151_27_20210325_133713.968000	0.928571	6				SCC-151_27_20210325_133713.968000	8.24621	6	2.24621
SCC-152_9_20210324_092055.189000	0.891192		SCC-152_9_20210324_092055.189000	0.891192	2				SCC-152_9_20210324_092055.189000	4.47214	2	2.47214
SCC-153_36_20210310_143833.343000	0.810345		SCC-153_36_20210310_143833.343000	0.810345	8				SCC-153_36_20210310_143833.343000	8	8	0
SCC-154_36_20211008_120540.923000	0.934911		SCC-154_36_20211008_120540.923000	0.934911	4				SCC-154_36_20211008_120540.923000	7.48331	4	3.48331
SCC-155_36_20211116_100715.970000	0.951049		SCC-155_36_20211116_100715.970000	0.951049	8				SCC-155_36_20211116_100715.970000	8.24621	8	0.246211
SCC-156_10_20211110_121229.927000	1		SCC-156_10_20211110_121229.927000	1	5				SCC-156_10_20211110_121229.927000	4.47214	5	-0.527864
SCC-157_15_20211108_094043.975000	0.492308		SCC-157_15_20211108_094043.975000	0.492308	8				SCC-157_15_20211108_094043.975000	8.94427	8	0.944272
SCC-158_36_20211116_154503.147000	0.776471		SCC-158_36_20211116_154503.147000	0.776471	2				SCC-158_36_20211116_154503.147000	6.63325	2	4.63325
SCC-162_27_20211008_143400.993000	0.829493		SCC-162_27_20211008_143400.993000	0.829493	10				SCC-162_27_20211008_143400.993000	10.9545	10	0.954452
SCC-163_8_20201116_135950.305000	0.966667		SCC-163_8_20201116_135950.305000	0.966667	6				SCC-163_8_20201116_135950.305000	4	6	-2
SCC-164_10_20210908_101530.721000	1		SCC-164_10_20210908_101530.721000	1	2				SCC-164_10_20210908_101530.721000	6.9282	2	4.9282
SCC-165_16_20210902_110717.907000	1		SCC-165_16_20210902_110717.907000	1	13				SCC-165_16_20210902_110717.907000	9.16515	13	-3.83485
SCC-166_10_20210712_143443.279000	0.533333		SCC-166_10_20210712_143443.279000	0.533333	2				SCC-166_10_20210712_143443.279000	0	2	-2
SCC-168_27_20201118_140829.846000	1		SCC-168_27_20201118_140829.846000	1	3				SCC-168_27_20201118_140829.846000	5.65685	3	2.65685
SCC-169_28_20201026_093822.232000	0.935484		SCC-169_28_20201026_093822.232000	0.935484	2				SCC-169_28_20201026_093822.232000	5.65685	2	3.65685
SCC-170_10_20201028_134840.640000	0.931217		SCC-170_10_20201028_134840.640000	0.931217	4				SCC-170_10_20201028_134840.640000	7.2111	4	3.2111
SCC-171_36_20200901_102255.797000	0.52		SCC-171_36_20200901_102255.797000	0.52	2				SCC-171_36_20200901_102255.797000	4.47214	2	2.47214
SCC-172_27_20200616_133715.398000	0.688172		SCC-172_27_20200616_133715.398000	0.688172	7				SCC-172_27_20200616_133715.398000	8	7	1
SCC-173_27_20200204_153533.568000	0.956522		SCC-173_27_20200204_153533.568000	0.956522	2				SCC-173_27_20200204_153533.568000	5.65685	2	3.65685
SCC-174_9_20200608_135129.399000	1		SCC-174_9_20200608_135129.399000	1	2				SCC-174_9_20200608_135129.399000	3.4641	2	1.4641
SCC-175_11_20180516_154219.244000	0.666667		SCC-175_11_20180516_154219.244000	0.666667	2				SCC-175_11_20180516_154219.244000	4.47214	2	2.47214
SCC-177_36_20200114_155344.105000	0.947826		SCC-177_36_20200114_155344.105000	0.947826	2				SCC-177_36_20200114_155344.105000	5.65685	2	3.65685
SCC-176_27_20200318_153838.803000	0.960452		SCC-176_27_20200318_153838.803000	0.960452	3				SCC-176_27_20200318_153838.803000	6	3	3
SCC-33_27_20190108_151930.129000	0.855932		SCC-33_27_20190108_151930.129000	0.855932	10				SCC-33_27_20190108_151930.129000	10.7703	10	0.770329
SCC-34_10_20190109_150739.021000	0.606742		SCC-34_10_20190109_150739.021000	0.606742	5				SCC-34_10_20190109_150739.021000	6.63325	5	1.63325
SCC-37_27_20181219_125604.864000	0.653992		SCC-37_27_20181219_125604.864000	0.653992	6				SCC-37_27_20181219_125604.864000	6	6	0
SCC-38_27_20190129_134328.362000	0.965116		SCC-38_27_20190129_134328.362000	0.965116	3				SCC-38_27_20190129_134328.362000	4	3	1
SCC-39_23_20190305_100842.416000	0.633962		SCC-39_23_20190305_100842.416000	0.633962	12				SCC-39_23_20190305_100842.416000	8.94427	12	-3.05573
SCC-40_36_20190326_095000.002000	0.857143		SCC-40_36_20190326_095000.002000	0.857143	3				SCC-40_36_20190326_095000.002000	2.82843	3	-0.171573
SCC-42_27_20190507_133159.197000	0.878613		SCC-42_27_20190507_133159.197000	0.878613	4				SCC-42_27_20190507_133159.197000	6	4	2
SCC-45_27_20190604_155229.011000	0.969163		SCC-45_27_20190604_155229.011000	0.969163	6				SCC-45_27_20190604_155229.011000	4.89898	6	-1.10102
SCC-46_13_20190618_155143.966000	0.939394		SCC-46_13_20190618_155143.966000	0.939394	4				SCC-46_13_20190618_155143.966000	4	4	0
SCC-47_27_20190430_141056.107000	0.914573		SCC-47_27_20190430_141056.107000	0.914573	6				SCC-47_27_20190430_141056.107000	5.65685	6	-0.343146
SCC-48_27_20190703_130720.556000	0.931148		SCC-48_27_20190703_130720.556000	0.931148	6				SCC-48_27_20190703_130720.556000	6.63325	6	0.63325
SCC-49_7_20190712_095808.327000	0.821293		SCC-49_7_20190712_095808.327000	0.821293	8				SCC-49_7_20190712_095808.327000	9.16515	8	1.16515
SCC-50_27_20190723_140233.145000	0.714286		SCC-50_27_20190723_140233.145000	0.714286	10				SCC-50_27_20190723_140233.145000	7.48331	10	-2.51669
SCC-51_22_20190813_134105.619000	1		SCC-51_22_20190813_134105.619000	1	1				SCC-51_22_20190813_134105.619000	4.47214	1	3.47214
SCC-52_11_20190926_133652.659000	0.878049		SCC-52_11_20190926_133652.659000	0.878049	6				SCC-52_11_20190926_133652.659000	6	6	0
SCC-53_27_20190926_154325.116000	0.432432		SCC-53_27_20190926_154325.116000	0.432432	2				SCC-53_27_20190926_154325.116000	4	2	2
SCC-54_27_20190903_154238.131000	0.774436		SCC-54_27_20190903_154238.131000	0.774436	6				SCC-54_27_20190903_154238.131000	6.32456	6	0.324555
SCC-55_32_20190927_144737.592000	0.904348		SCC-55_32_20190927_144737.592000	0.904348	4				SCC-55_32_20190927_144737.592000	8.24621	4	4.24621
SCC-56_36_20191105_092046.359000	0.913043		SCC-56_36_20191105_092046.359000	0.913043	2				SCC-56_36_20191105_092046.359000	2.82843	2	0.828427
SCC-57_27_20191120_092228.418000	0.867188		SCC-57_27_20191120_092228.418000	0.867188	8				SCC-57_27_20191120_092228.418000	9.16515	8	1.16515
SCC-58_27_20200127_115853.480000	0.930233		SCC-58_27_20200127_115853.480000	0.930233	2				SCC-58_27_20200127_115853.480000	4.89898	2	2.89898
SCC-59_27_20200218_150024.459000	0.974359		SCC-59_27_20200218_150024.459000	0.974359	2				SCC-59_27_20200218_150024.459000	4.47214	2	2.47214
SCC-61_35_20200508_153454.258000	1		SCC-61_35_20200508_153454.258000	1	2				SCC-61_35_20200508_153454.258000	4.47214	2	2.47214
SCC-62_28_20200915_110707.199000	0.775956		SCC-62_28_20200915_110707.199000	0.775956	8				SCC-62_28_20200915_110707.199000	8	8	0
SCC-63_10_20201028_134840.640000	0.965909		SCC-63_10_20201028_134840.640000	0.965909	5				SCC-63_10_20201028_134840.640000	7.2111	5	2.2111
SCC-64_29_20200918_160951.725000	0.57732		SCC-64_29_20200918_160951.725000	0.57732	7.5				SCC-64_29_20200918_160951.725000	11.4891	7.5	3.98913
SCC-65_27_20201006_161228.871000	0.901408		SCC-65_27_20201006_161228.871000	0.901408	1				SCC-65_27_20201006_161228.871000	4.89898	1	3.89898
SCC-66_28_20201124_113700.601000	0.645503		SCC-66_28_20201124_113700.601000	0.645503	5				SCC-66_28_20201124_113700.601000	5.65685	5	0.656854
SCC-67_27_20200520_153809.973000	0.823529		SCC-67_27_20200520_153809.973000	0.823529	8				SCC-67_27_20200520_153809.973000	4.89898	8	-3.10102
SCC-68_36_20201027_090820.781000	0.932432		SCC-68_36_20201027_090820.781000	0.932432	2				SCC-68_36_20201027_090820.781000	4.47214	2	2.47214
SCC-69_27_20201215_151554.206000	0.899522		SCC-69_27_20201215_151554.206000	0.899522	6				SCC-69_27_20201215_151554.206000	6	6	0
SCC-70_36_20201030_140228.476000	0.889831		SCC-70_36_20201030_140228.476000	0.889831	8				SCC-70_36_20201030_140228.476000	5.65685	8	-2.34315
SCC-71_27_20201223_151248.339000	0.929577		SCC-71_27_20201223_151248.339000	0.929577	10				SCC-71_27_20201223_151248.339000	8.48528	10	-1.51472
SCC-72_11_20181204_152913.092000	0.934911		SCC-72_11_20181204_152913.092000	0.934911	10				SCC-72_11_20181204_152913.092000	4.89898	10	-5.10102
SCC-73_14_20180918_144856.824000	1		SCC-73_14_20180918_144856.824000	1	4				SCC-73_14_20180918_144856.824000	3.4641	4	-0.535898
SCC-74_11_20181009_161158.261000	0.887218		SCC-74_11_20181009_161158.261000	0.887218	8				SCC-74_11_20181009_161158.261000	6.63325	8	-1.36675
SCC-75_31_20180802_142128.527000	0.933333		SCC-75_31_20180802_142128.527000	0.933333	10				SCC-75_31_20180802_142128.527000	7.2111	10	-2.7889
SCC-76_15_20180713_154934.430000	0.987013		SCC-76_15_20180713_154934.430000	0.987013	10				SCC-76_15_20180713_154934.430000	4.89898	10	-5.10102
SCC-77_28_20180718_133230.569000	0.962963		SCC-77_28_20180718_133230.569000	0.962963	6				SCC-77_28_20180718_133230.569000	5.65685	6	-0.343146
SCC-79_28_20180618_160323.244000	1		SCC-79_28_20180618_160323.244000	1	15				SCC-79_28_20180618_160323.244000	6.9282	15	-8.0718
SCC-81_13_20180606_133541.484000	1		SCC-81_13_20180606_133541.484000	1	4				SCC-81_13_20180606_133541.484000	4.89898	4	0.89898
SCC-82_13_20180605_132819.830000	0.494382		SCC-82_13_20180605_132819.830000	0.494382	20				SCC-82_13_20180605_132819.830000	8.94427	20	-11.0557
SCC-cont101_17_20200304_141257.236000	0.313043								Mean			0.570771
SCC-cont102_14_20200304_140436.982000	0.546584								Median			0.921626
SCC-cont103_11_20200304_143107.772000	0.512821								SD			2.85923
SCC-cont104_11_20200305_102722.773000	0.685714
SCC-cont105_27_20200312_100140.244000	0.601942
SCC-cont106_11_20200318_095641.880000	0.791878
SCC-cont107_27_20200319_090041.921000	1
SCC-cont108_11_20200319_094306.601000	0.764977
SCC-cont109_11_20200323_101515.976000	0.574257
SCC-cont111_27_20200326_104521.152000	0.506667
SCC-cont112_27_20200330_141844.064000	0.577114
SCC-cont113_27_20200330_105059.424000	0.910714
SCC-cont114_11_20200225_145638.214000	0.853659
SCC-cont115_27_20191002_143603.461000	0.721519
SCC-cont116_27_20191002_145756.029000	0.625
SCC-cont117_11_20191002_135628.909000	0.590476
SCC-cont118_27_20191009_141455.847000	0.923977
SCC-cont119_27_20191008_140412.135000	0.9
SCC-cont120_27_20191017_151324.534000	0.845638
SCC-cont121_27_20191018_142851.083000	0.645833
SCC-cont122_27_20191021_094722.795000	0.918919
SCC-cont123_27_20191021_092437.020000	0.649123
SCC-cont124_27_20191023_143658.684000	0.622642
SCC-cont125_27_20191023_132139.836000	0.666667
SCC-cont126_27_20191024_101247.928000	0.706667
SCC-cont127_27_20191024_095459.744000	0.920792
SCC-cont128_27_20191024_150520.728000	0.976431
SCC-cont129_22_20191029_133856.119000	0.731707
SCC-cont130_27_20191031_095444.966000	0.818713
SCC-cont131_27_20191031_094412.317000	0.822034
SCC-cont132_27_20191105_163312.920000	0.649573
SCC-cont133_27_20191105_092924.055000	1
SCC-cont134_27_20191106_095647.956000	0.515337
SCC-cont135_27_20191107_150647.447000	0.715232
SCC-cont136_27_20191111_100717.080000	0.771429
SCC-cont137_27_20191112_112458.857000	0.540881
SCC-cont138_27_20191112_140857.330000	0.811765
SCC-cont139_27_20191113_090630.406000	0.91954
SCC-cont140_27_20191114_133210.778000	1
SCC-cont141_27_20191114_100350.898000	0.941176
SCC-cont142_36_20191118_155134.245000	0.705882
SCC-cont143_22_20191119_095305.975000	0.797814
SCC-cont144_27_20191120_100448.931000	1
SCC-cont145_27_20191122_154959.161000	0.94382
SCC-cont146_27_20191122_145212.608000	0.728324
SCC-cont147_27_20191125_091902.762000	0.305556
SCC-cont148_27_20191125_102523.666000	0.774468
SCC-cont149_27_20191125_140439.378000	0.931034
SCC-cont150_27_20191122_154005.769000	0.797546
SCC-cont151_27_20191128_150639.344000	0.944206
SCC-cont152_27_20191128_151706.017000	0.699029
SCC-cont153_27_20191202_095728.531000	0.89441
SCC-cont154_27_20191202_153121.312000	0.948276
SCC-cont155_27_20191203_135726.231000	0.869565
SCC-cont156_27_20191203_164221.688000	0.662577
SCC-cont157_27_20191204_103948.379000	0.564103
SCC-cont158_27_20191205_142922.153000	0.968421
SCC-cont159_27_20191206_161409.095000	0.348624
SCC-cont160_27_20191209_100752.922000	0.576577
SCC-cont161_27_20191210_144846.686000	0.778846
SCC-cont162_27_20191212_095550.505000	0.912752
SCC-cont163_27_20191212_151658.756000	0.927374
SCC-cont164_27_20191212_150057.850000	0.973451
SCC-cont165_27_20191216_092733.638000	0.966292
SCC-cont166_27_20191216_100558.918000	0.80597
SCC-cont167_27_20191219_135200.805000	0.913242
SCC-cont168_27_20191220_141402.930000	0.766355
SCC-cont169_27_20191223_090445.547000	0.70229
SCC-cont170_27_20191223_141306.252000	0.786885
SCC-cont171_27_20191226_110412.218000	0.744526
SCC-cont172_27_20191227_150037.409000	0.797927
SCC-cont173_27_20200107_093941.714000	0.696203
SCC-cont174_27_20200108_093838.701000	0.586667
SCC-cont175_27_20200108_153744.200000	0.679739
SCC-cont176_27_20200108_144313.575000	0.868966
SCC-cont177_27_20200114_164601.152000	0.73913
SCC-cont178_27_20200114_160720.953000	0.508772
SCC-cont179_27_20200115_085755.372000	0.81768
SCC-cont180_28_20200115_152259.024000	0.675676
SCC-cont181_27_20200116_102720.449000	0.880597
SCC-cont182_27_20200116_110110.777000	0.835294
SCC-cont183_34_20200121_093600.426000	0.82716
SCC-cont184_27_20200121_151553.986000	0.916667
SCC-cont185_27_20200122_134810.179000	0.902174
SCC-cont186_27_20200122_144955.428000	0.978022
SCC-cont187_27_20200123_091927.093000	0.901235
SCC-cont188_27_20200128_143329.548000	0.678571
SCC-cont189_27_20200129_144425.660000	0.834532
SCC-cont191_27_20200204_151549.721000	0.90625
SCC-cont192_22_20200212_143231.920000	0.883721
SCC-cont193_11_20200212_144255.606000	0.818792
SCC-cont194_44_20200213_084422.773000	0.90411
SCC-cont195_27_20200213_100811.767000	0.596859
SCC-cont196_30_20200213_150347.913000	0.834043
SCC-cont197_27_20200213_093837.288000	0.649682
SCC-cont198_27_20200213_152646.386000	0.903704
SCC-cont199_27_20210308_085715.913000	0.761905
SCC-cont200_27_20210308_145402.476000	0.807692
SCC-cont201_27_20210610_092018.732000	0.854839
SCC-cont190_27_20200204_090336.000000	0.797619
Mean	0.808241
Pancreaticcancer	0.844753
Control	0.771729
