# Supplementary material for: Three-dimensional simulation of the pancreatic parenchyma, pancreatic duct and vascular arrangement in pancreatic surgery using a deep learning algorithm
Source: PLoS One. 2022 Oct 28;17(10):e0276600. doi: 10.1371/journal.pone.0276600 (PMC9616217; doi:10.1371/journal.pone.0276600)
Supplement: S2 Data — (XLSX) [file pone.0276600.s002.xlsx]

## Sheet: Fig4
UID	Pancreas dice	Size(mm)
SCC-105_36_20210513_163109.074000	0.824263	40
SCC-106_36_20210511_161125.109000	0.841579	40
SCC-107_36_20210323_160057.442000	0.844531	15
SCC-108_27_20210524_151143.397000	0.810436	23
SCC-110_27_20210609_141415.298000	0.817506	20
SCC-111_36_20210427_153620.188000	0.862687	30
SCC-112_36_20210426_094453.549000	0.878185	28
SCC-113_10_20210706_151617.428000	0.870774	26
SCC-114_27_20210122_160605.075000	0.854515	26
SCC-115_36_20201029_111245.970000	0.67724	28
SCC-116_27_20200902_135817.213000	0.85972	20
SCC-117_36_20200901_141422.886000	0.708731	35
SCC-118_36_20200824_155446.435000	0.884138	45
SCC-119_36_20200901_150149.151000	0.770738	55
SCC-120_28_20200611_135017.330000	0.630071	30
SCC-121_24_20200327_153008.331000	0.828653	23
SCC-122_27_20200318_153838.803000	0.818467	35
SCC-123_27_20200225_155258.782000	0.877292	20
SCC-124_27_20191126_110809.167000	0.470742	15
SCC-125_27_20180409_100027.766000	0.866867	23
SCC-127_27_20190612_134914.289000	0.837004	35
SCC-128_23_20190522_133023.991000	0.859194	25
SCC-129_13_20181122_143244.413000	0.834262	20
SCC-136_14_20180613_133109.573000	0.8274	25
SCC-139_13_20180227_143733.103000	0.88796	16
SCC-140_8_20180214_134501.265000	0.760342	28
SCC-141_37_20210526_132114.874000	0.834107	30
SCC-142_10_20210726_135005.629000	0.875864	12
SCC-143_36_20210701_111515.874000	0.887136	80
SCC-144_36_20210511_162643.939000	0.895664	24
SCC-145_36_20210713_141433.465000	0.884141	12
SCC-146_36_20210623_131542.232000	0.910886	30
SCC-148_8_20210305_141239.178000	0.730345	20
SCC-149_27_20201118_140829.846000	0.721916	42
SCC-150_36_20210406_102854.727000	0.714009	20
SCC-151_27_20210325_133713.968000	0.8644	28
SCC-152_9_20210324_092055.189000	0.778277	35
SCC-153_36_20210310_143833.343000	0.809128	31
SCC-154_36_20211008_120540.923000	0.853751	38
SCC-155_36_20211116_100715.970000	0.895937	25
SCC-156_10_20211110_121229.927000	0.853018	45
SCC-157_15_20211108_094043.975000	0.613756	28
SCC-158_36_20211116_154503.147000	0.88159	25
SCC-162_27_20211008_143400.993000	0.828185	29
SCC-163_8_20201116_135950.305000	0.785357	23
SCC-164_10_20210908_101530.721000	0.79594	22
SCC-165_16_20210902_110717.907000	0.884082	37
SCC-166_10_20210712_143443.279000	0.902349	36
SCC-168_27_20201118_140829.846000	0.730599	24
SCC-169_28_20201026_093822.232000	0.870395	28
SCC-170_10_20201028_134840.640000	0.814591	20
SCC-171_36_20200901_102255.797000	0.869281	18
SCC-172_27_20200616_133715.398000	0.768926	28
SCC-173_27_20200204_153533.568000	0.83673	20
SCC-174_9_20200608_135129.399000	0.842735	46
SCC-175_11_20180516_154219.244000	0.790443	27
SCC-177_36_20200114_155344.105000	0.892076	17
SCC-176_27_20200318_153838.803000	0.784914	47
SCC-33_27_20190108_151930.129000	0.850706	45
SCC-34_10_20190109_150739.021000	0.758407	40
SCC-37_27_20181219_125604.864000	0.809212	6
SCC-38_27_20190129_134328.362000	0.862227	22
SCC-39_23_20190305_100842.416000	0.788724	18
SCC-40_36_20190326_095000.002000	0.823669	18
SCC-42_27_20190507_133159.197000	0.864065	30
SCC-45_27_20190604_155229.011000	0.8569	35
SCC-46_13_20190618_155143.966000	0.81786	55
SCC-47_27_20190430_141056.107000	0.82782	16
SCC-48_27_20190703_130720.556000	0.891197	38
SCC-49_7_20190712_095808.327000	0.820377	24
SCC-50_27_20190723_140233.145000	0.785796	25
SCC-51_22_20190813_134105.619000	0.697108	15
SCC-52_11_20190926_133652.659000	0.851241	13
SCC-53_27_20190926_154325.116000	0.877306	57
SCC-54_27_20190903_154238.131000	0.853867	25
SCC-55_32_20190927_144737.592000	0.832616	40
SCC-56_36_20191105_092046.359000	0.915873	10
SCC-57_27_20191120_092228.418000	0.895587	48
SCC-58_27_20200127_115853.480000	0.838754	15
SCC-59_27_20200218_150024.459000	0.757373	23
SCC-61_35_20200508_153454.258000	0.890497	60
SCC-62_28_20200915_110707.199000	0.84967	40
SCC-63_10_20201028_134840.640000	0.822568	12
SCC-64_29_20200918_160951.725000	0.861134	25
SCC-65_27_20201006_161228.871000	0.90892	40
SCC-66_28_20201124_113700.601000	0.826556	24
SCC-67_27_20200520_153809.973000	0.850005	33
SCC-68_36_20201027_090820.781000	0.900052	21
SCC-69_27_20201215_151554.206000	0.906492	22
SCC-70_36_20201030_140228.476000	0.924017	24
SCC-71_27_20201223_151248.339000	0.738047	38
SCC-72_11_20181204_152913.092000	0.856101	40
SCC-73_14_20180918_144856.824000	0.873603	30
SCC-74_11_20181009_161158.261000	0.889946	25
SCC-75_31_20180802_142128.527000	0.805204	25
SCC-76_15_20180713_154934.430000	0.84264	11
SCC-77_28_20180718_133230.569000	0.834348	41
SCC-79_28_20180618_160323.244000	0.858937	35
SCC-81_13_20180606_133541.484000	0.862026	30
SCC-82_13_20180605_132819.830000	0.871932	37

## Sheet: Fig5
UID	Pancreas dice	Location	tmp		Data
SCC-105_36_20210513_163109.074000	0.824263	B	0			H	B	T
SCC-107_36_20210323_160057.442000	0.844531	B	0		Max	0.924017	0.915873	0.90892
SCC-108_27_20210524_151143.397000	0.810436	B	0		0.75	0.865017	0.871548	0.886387
SCC-115_36_20201029_111245.970000	0.67724	B	0		Median	0.835539	0.8471	0.869766
SCC-116_27_20200902_135817.213000	0.85972	B	0		0.25	0.802888	0.81686	0.822646
SCC-120_28_20200611_135017.330000	0.630071	B	0		Min	0.470742	0.630071	0.708731
SCC-129_13_20181122_143244.413000	0.834262	B	0
SCC-139_13_20180227_143733.103000	0.88796	B	0		Data-Gragh
SCC-146_36_20210623_131542.232000	0.910886	B	0			H	B	T
SCC-165_16_20210902_110717.907000	0.884082	B	0		Max-75%	0.0590005	0.0443247	0.0225328
SCC-166_10_20210712_143443.279000	0.902349	B	0		75%-Median	0.0294778	0.0244477	0.0166204
SCC-169_28_20201026_093822.232000	0.870395	B	0		Median-25%	0.0326511	0.03024	0.0471201
SCC-170_10_20201028_134840.640000	0.814591	B	0		0.25	0.802888	0.81686	0.822646
SCC-172_27_20200616_133715.398000	0.768926	B	0		25%-Min	0.332146	0.186789	0.113916
SCC-174_9_20200608_135129.399000	0.842735	B	0
SCC-39_23_20190305_100842.416000	0.788724	B	0
SCC-40_36_20190326_095000.002000	0.823669	B	0
SCC-50_27_20190723_140233.145000	0.785796	B	0
SCC-52_11_20190926_133652.659000	0.851241	B	0
SCC-56_36_20191105_092046.359000	0.915873	B	0
SCC-61_35_20200508_153454.258000	0.890497	B	0
SCC-62_28_20200915_110707.199000	0.84967	B	0
SCC-66_28_20201124_113700.601000	0.826556	B	0
SCC-67_27_20200520_153809.973000	0.850005	B	0
SCC-71_27_20201223_151248.339000	0.738047	B	0
SCC-72_11_20181204_152913.092000	0.856101	B	0
SCC-73_14_20180918_144856.824000	0.873603	B	0
SCC-76_15_20180713_154934.430000	0.84264	B	0
SCC-79_28_20180618_160323.244000	0.858937	B	0
SCC-82_13_20180605_132819.830000	0.871932	B	0
SCC-106_36_20210511_161125.109000	0.841579	H	1
SCC-110_27_20210609_141415.298000	0.817506	H	1
SCC-111_36_20210427_153620.188000	0.862687	H	1
SCC-112_36_20210426_094453.549000	0.878185	H	1
SCC-113_10_20210706_151617.428000	0.870774	H	1
SCC-114_27_20210122_160605.075000	0.854515	H	1
SCC-119_36_20200901_150149.151000	0.770738	H	1
SCC-121_24_20200327_153008.331000	0.828653	H	1
SCC-122_27_20200318_153838.803000	0.818467	H	1
SCC-123_27_20200225_155258.782000	0.877292	H	1
SCC-124_27_20191126_110809.167000	0.470742	H	1
SCC-125_27_20180409_100027.766000	0.866867	H	1
SCC-136_14_20180613_133109.573000	0.8274	H	1
SCC-140_8_20180214_134501.265000	0.760342	H	1
SCC-141_37_20210526_132114.874000	0.834107	H	1
SCC-142_10_20210726_135005.629000	0.875864	H	1
SCC-145_36_20210713_141433.465000	0.884141	H	1
SCC-148_8_20210305_141239.178000	0.730345	H	1
SCC-149_27_20201118_140829.846000	0.721916	H	1
SCC-150_36_20210406_102854.727000	0.714009	H	1
SCC-151_27_20210325_133713.968000	0.8644	H	1
SCC-152_9_20210324_092055.189000	0.778277	H	1
SCC-153_36_20210310_143833.343000	0.809128	H	1
SCC-154_36_20211008_120540.923000	0.853751	H	1
SCC-155_36_20211116_100715.970000	0.895937	H	1
SCC-156_10_20211110_121229.927000	0.853018	H	1
SCC-157_15_20211108_094043.975000	0.613756	H	1
SCC-162_27_20211008_143400.993000	0.828185	H	1
SCC-163_8_20201116_135950.305000	0.785357	H	1
SCC-164_10_20210908_101530.721000	0.79594	H	1
SCC-168_27_20201118_140829.846000	0.730599	H	1
SCC-171_36_20200901_102255.797000	0.869281	H	1
SCC-173_27_20200204_153533.568000	0.83673	H	1
SCC-175_11_20180516_154219.244000	0.790443	H	1
SCC-177_36_20200114_155344.105000	0.892076	H	1
SCC-176_27_20200318_153838.803000	0.784914	H	1
SCC-33_27_20190108_151930.129000	0.850706	H	1
SCC-37_27_20181219_125604.864000	0.809212	H	1
SCC-42_27_20190507_133159.197000	0.864065	H	1
SCC-45_27_20190604_155229.011000	0.8569	H	1
SCC-47_27_20190430_141056.107000	0.82782	H	1
SCC-48_27_20190703_130720.556000	0.891197	H	1
SCC-49_7_20190712_095808.327000	0.820377	H	1
SCC-54_27_20190903_154238.131000	0.853867	H	1
SCC-55_32_20190927_144737.592000	0.832616	H	1
SCC-57_27_20191120_092228.418000	0.895587	H	1
SCC-58_27_20200127_115853.480000	0.838754	H	1
SCC-63_10_20201028_134840.640000	0.822568	H	1
SCC-64_29_20200918_160951.725000	0.861134	H	1
SCC-69_27_20201215_151554.206000	0.906492	H	1
SCC-70_36_20201030_140228.476000	0.924017	H	1
SCC-74_11_20181009_161158.261000	0.889946	H	1
SCC-75_31_20180802_142128.527000	0.805204	H	1
SCC-77_28_20180718_133230.569000	0.834348	H	1
SCC-81_13_20180606_133541.484000	0.862026	H	1
SCC-51_22_20190813_134105.619000	0.697108	H	1	N
SCC-34_10_20190109_150739.021000	0.758407	T	2	BT
SCC-117_36_20200901_141422.886000	0.708731	T	2
SCC-118_36_20200824_155446.435000	0.884138	T	2
SCC-127_27_20190612_134914.289000	0.837004	T	2
SCC-128_23_20190522_133023.991000	0.859194	T	2
SCC-143_36_20210701_111515.874000	0.887136	T	2
SCC-144_36_20210511_162643.939000	0.895664	T	2
SCC-158_36_20211116_154503.147000	0.88159	T	2
SCC-38_27_20190129_134328.362000	0.862227	T	2
SCC-46_13_20190618_155143.966000	0.81786	T	2
SCC-53_27_20190926_154325.116000	0.877306	T	2
SCC-59_27_20200218_150024.459000	0.757373	T	2
SCC-65_27_20201006_161228.871000	0.90892	T	2
SCC-68_36_20201027_090820.781000	0.900052	T	2

## Sheet: Fig6
UID	Pancreas dice	Stage		Data
SCC-140_8_20180214_134501.265000	0.760342	0			0	IA	IB	IIA	IIB	III	IV
SCC-150_36_20210406_102854.727000	0.714009	0		Max	0.891197	0.915873	0.924017	0.910886	0.889946	0.902349	0.895937
SCC-37_27_20181219_125604.864000	0.809212	0		0.75	0.854961	0.884138	0.874682	0.886833	0.863236	0.853384	0.869838
SCC-48_27_20190703_130720.556000	0.891197	0		Median	0.809212	0.84264	0.859194	0.851241	0.828419	0.841579	0.854515
SCC-51_22_20190813_134105.619000	0.697108	0		0.25	0.737176	0.788724	0.855384	0.816048	0.806812	0.829185	0.795281
SCC-53_27_20190926_154325.116000	0.877306	0		Min	0.697108	0.470742	0.84967	0.613756	0.730345	0.67724	0.721916
SCC-55_32_20190927_144737.592000	0.832616	0
SCC-116_27_20200902_135817.213000	0.85972	IA		Data-Gragh
SCC-117_36_20200901_141422.886000	0.708731	IA			0	IA	IB	IIA	IIB	III	IV
SCC-118_36_20200824_155446.435000	0.884138	IA		Max-75%	0.0362364	0.0317347	0.0493358	0.024053	0.0267096	0.048965	0.0260983
SCC-119_36_20200901_150149.151000	0.770738	IA		75%-Median	0.0457492	0.041498	0.0154879	0.0355914	0.0348177	0.0118052	0.0153229
SCC-124_27_20191126_110809.167000	0.470742	IA		Median-25%	0.0720357	0.0539165	0.00381022	0.0351933	0.021607	0.0123945	0.0592347
SCC-127_27_20190612_134914.289000	0.837004	IA		0.25	0.737176	0.788724	0.855384	0.816048	0.806812	0.829185	0.795281
SCC-139_13_20180227_143733.103000	0.88796	IA		25%-Min	0.0400678	0.317982	0.00571336	0.202292	0.076467	0.151944	0.0733645
SCC-142_10_20210726_135005.629000	0.875864	IA
SCC-145_36_20210713_141433.465000	0.884141	IA
SCC-33_27_20190108_151930.129000	0.850706	IA
SCC-39_23_20190305_100842.416000	0.788724	IA
SCC-40_36_20190326_095000.002000	0.823669	IA
SCC-56_36_20191105_092046.359000	0.915873	IA
SCC-58_27_20200127_115853.480000	0.838754	IA
SCC-59_27_20200218_150024.459000	0.757373	IA
SCC-61_35_20200508_153454.258000	0.890497	IA
SCC-76_15_20180713_154934.430000	0.84264	IA
SCC-128_23_20190522_133023.991000	0.859194	IB
SCC-143_36_20210701_111515.874000	0.887136	IB
SCC-38_27_20190129_134328.362000	0.862227	IB
SCC-45_27_20190604_155229.011000	0.8569	IB
SCC-54_27_20190903_154238.131000	0.853867	IB
SCC-62_28_20200915_110707.199000	0.84967	IB
SCC-70_36_20201030_140228.476000	0.924017	IB
SCC-107_36_20210323_160057.442000	0.844531	IIA
SCC-110_27_20210609_141415.298000	0.817506	IIA
SCC-120_28_20200611_135017.330000	0.630071	IIA
SCC-123_27_20200225_155258.782000	0.877292	IIA
SCC-144_36_20210511_162643.939000	0.895664	IIA
SCC-146_36_20210623_131542.232000	0.910886	IIA
SCC-152_9_20210324_092055.189000	0.778277	IIA
SCC-157_15_20211108_094043.975000	0.613756	IIA
SCC-158_36_20211116_154503.147000	0.88159	IIA
SCC-170_10_20201028_134840.640000	0.814591	IIA
SCC-175_11_20180516_154219.244000	0.790443	IIA
SCC-177_36_20200114_155344.105000	0.892076	IIA
SCC-42_27_20190507_133159.197000	0.864065	IIA
SCC-46_13_20190618_155143.966000	0.81786	IIA
SCC-47_27_20190430_141056.107000	0.82782	IIA
SCC-49_7_20190712_095808.327000	0.820377	IIA
SCC-50_27_20190723_140233.145000	0.785796	IIA
SCC-52_11_20190926_133652.659000	0.851241	IIA
SCC-57_27_20191120_092228.418000	0.895587	IIA
SCC-63_10_20201028_134840.640000	0.822568	IIA
SCC-64_29_20200918_160951.725000	0.861134	IIA
SCC-65_27_20201006_161228.871000	0.90892	IIA
SCC-68_36_20201027_090820.781000	0.900052	IIA
SCC-69_27_20201215_151554.206000	0.906492	IIA
SCC-71_27_20201223_151248.339000	0.738047	IIA
SCC-72_11_20181204_152913.092000	0.856101	IIA
SCC-79_28_20180618_160323.244000	0.858937	IIA
SCC-108_27_20210524_151143.397000	0.810436	IIB
SCC-121_24_20200327_153008.331000	0.828653	IIB
SCC-122_27_20200318_153838.803000	0.818467	IIB
SCC-125_27_20180409_100027.766000	0.866867	IIB
SCC-136_14_20180613_133109.573000	0.8274	IIB
SCC-148_8_20210305_141239.178000	0.730345	IIB
SCC-162_27_20211008_143400.993000	0.828185	IIB
SCC-164_10_20210908_101530.721000	0.79594	IIB
SCC-165_16_20210902_110717.907000	0.884082	IIB
SCC-173_27_20200204_153533.568000	0.83673	IIB
SCC-176_27_20200318_153838.803000	0.784914	IIB
SCC-34_10_20190109_150739.021000	0.758407	IIB
SCC-74_11_20181009_161158.261000	0.889946	IIB
SCC-77_28_20180718_133230.569000	0.834348	IIB
SCC-81_13_20180606_133541.484000	0.862026	IIB
SCC-82_13_20180605_132819.830000	0.871932	IIB
SCC-105_36_20210513_163109.074000	0.824263	III
SCC-106_36_20210511_161125.109000	0.841579	III
SCC-113_10_20210706_151617.428000	0.870774	III
SCC-115_36_20201029_111245.970000	0.67724	III
SCC-129_13_20181122_143244.413000	0.834262	III
SCC-141_37_20210526_132114.874000	0.834107	III
SCC-153_36_20210310_143833.343000	0.809128	III
SCC-154_36_20211008_120540.923000	0.853751	III
SCC-156_10_20211110_121229.927000	0.853018	III
SCC-166_10_20210712_143443.279000	0.902349	III
SCC-67_27_20200520_153809.973000	0.850005	III
SCC-111_36_20210427_153620.188000	0.862687	IV
SCC-112_36_20210426_094453.549000	0.878185	IV
SCC-114_27_20210122_160605.075000	0.854515	IV
SCC-149_27_20201118_140829.846000	0.721916	IV
SCC-151_27_20210325_133713.968000	0.8644	IV
SCC-155_36_20211116_100715.970000	0.895937	IV
SCC-163_8_20201116_135950.305000	0.785357	IV
SCC-168_27_20201118_140829.846000	0.730599	IV
SCC-169_28_20201026_093822.232000	0.870395	IV
SCC-171_36_20200901_102255.797000	0.869281	IV
SCC-172_27_20200616_133715.398000	0.768926	IV
SCC-174_9_20200608_135129.399000	0.842735	IV
SCC-66_28_20201124_113700.601000	0.826556	IV
SCC-73_14_20180918_144856.824000	0.873603	IVA
SCC-75_31_20180802_142128.527000	0.805204	IVA

## Sheet: Fig7
UID	ExpectedMPD	MPD	Pancreaticducdice			Expected	Actual
SCC-117_36_20200901_141422.886000	0	2	0.303797		Mean	5.86577	5.295
SCC-53_27_20190926_154325.116000	4	2	0.432432		Median	5.65685	4
SCC-157_15_20211108_094043.975000	8.94427	8	0.492308		SD	2.25468	3.53988
SCC-82_13_20180605_132819.830000	8.94427	20	0.494382
SCC-171_36_20200901_102255.797000	4.47214	2	0.52
SCC-166_10_20210712_143443.279000	0	2	0.533333
SCC-115_36_20201029_111245.970000	2.82843	2	0.568421
SCC-64_29_20200918_160951.725000	11.4891	7.5	0.57732
SCC-145_36_20210713_141433.465000	4	2	0.577778
SCC-34_10_20190109_150739.021000	6.63325	5	0.606742
SCC-39_23_20190305_100842.416000	8.94427	12	0.633962
SCC-66_28_20201124_113700.601000	5.65685	5	0.645503
SCC-37_27_20181219_125604.864000	6	6	0.653992
SCC-128_23_20190522_133023.991000	11.4891	2	0.660194
SCC-118_36_20200824_155446.435000	3.4641	2	0.660377
SCC-175_11_20180516_154219.244000	4.47214	2	0.666667
SCC-110_27_20210609_141415.298000	10	10	0.671587
SCC-144_36_20210511_162643.939000	4	2	0.686567
SCC-172_27_20200616_133715.398000	8	7	0.688172
SCC-50_27_20190723_140233.145000	7.48331	10	0.714286
SCC-141_37_20210526_132114.874000	11.6619	12	0.724138
SCC-114_27_20210122_160605.075000	4.89898	9	0.728889
SCC-107_36_20210323_160057.442000	5.65685	2	0.734177
SCC-129_13_20181122_143244.413000	4	7	0.741379
SCC-54_27_20190903_154238.131000	6.32456	6	0.774436
SCC-62_28_20200915_110707.199000	8	8	0.775956
SCC-158_36_20211116_154503.147000	6.63325	2	0.776471
SCC-116_27_20200902_135817.213000	6.32456	3	0.780269
SCC-108_27_20210524_151143.397000	4.47214	2	0.796296
SCC-146_36_20210623_131542.232000	3.4641	2	0.808081
SCC-153_36_20210310_143833.343000	8	8	0.810345
SCC-49_7_20190712_095808.327000	9.16515	8	0.821293
SCC-67_27_20200520_153809.973000	4.89898	8	0.823529
SCC-162_27_20211008_143400.993000	10.9545	10	0.829493
SCC-105_36_20210513_163109.074000	4	2	0.838095
SCC-140_8_20180214_134501.265000	4	2	0.84058
SCC-125_27_20180409_100027.766000	4	6	0.855814
SCC-33_27_20190108_151930.129000	10.7703	10	0.855932
SCC-106_36_20210511_161125.109000	3.4641	2	0.857143
SCC-124_27_20191126_110809.167000	4.47214	4	0.857143
SCC-40_36_20190326_095000.002000	2.82843	3	0.857143
SCC-57_27_20191120_092228.418000	9.16515	8	0.867188
SCC-52_11_20190926_133652.659000	6	6	0.878049
SCC-42_27_20190507_133159.197000	6	4	0.878613
SCC-150_36_20210406_102854.727000	4.47214	10	0.88
SCC-123_27_20200225_155258.782000	8	4	0.887097
SCC-74_11_20181009_161158.261000	6.63325	8	0.887218
SCC-70_36_20201030_140228.476000	5.65685	8	0.889831
SCC-152_9_20210324_092055.189000	4.47214	2	0.891192
SCC-69_27_20201215_151554.206000	6	6	0.899522
SCC-119_36_20200901_150149.151000	4	2	0.901099
SCC-65_27_20201006_161228.871000	4.89898	1	0.901408
SCC-55_32_20190927_144737.592000	8.24621	4	0.904348
SCC-136_14_20180613_133109.573000	6	6	0.911877
SCC-56_36_20191105_092046.359000	2.82843	2	0.913043
SCC-47_27_20190430_141056.107000	5.65685	6	0.914573
SCC-112_36_20210426_094453.549000	7.2111	6	0.923077
SCC-151_27_20210325_133713.968000	8.24621	6	0.928571
SCC-71_27_20201223_151248.339000	8.48528	10	0.929577
SCC-58_27_20200127_115853.480000	4.89898	2	0.930233
SCC-48_27_20190703_130720.556000	6.63325	6	0.931148
SCC-170_10_20201028_134840.640000	7.2111	4	0.931217
SCC-68_36_20201027_090820.781000	4.47214	2	0.932432
SCC-75_31_20180802_142128.527000	7.2111	10	0.933333
SCC-154_36_20211008_120540.923000	7.48331	4	0.934911
SCC-72_11_20181204_152913.092000	4.89898	10	0.934911
SCC-169_28_20201026_093822.232000	5.65685	2	0.935484
SCC-46_13_20190618_155143.966000	4	4	0.939394
SCC-122_27_20200318_153838.803000	6	8	0.94382
SCC-177_36_20200114_155344.105000	5.65685	2	0.947826
SCC-113_10_20210706_151617.428000	8.24621	10	0.947917
SCC-127_27_20190612_134914.289000	5.65685	2	0.950617
SCC-155_36_20211116_100715.970000	8.24621	8	0.951049
SCC-142_10_20210726_135005.629000	4.89898	4	0.955752
SCC-148_8_20210305_141239.178000	4.89898	4	0.956522
SCC-173_27_20200204_153533.568000	5.65685	2	0.956522
SCC-149_27_20201118_140829.846000	5.65685	4	0.959459
SCC-176_27_20200318_153838.803000	6	3	0.960452
SCC-77_28_20180718_133230.569000	5.65685	6	0.962963
SCC-38_27_20190129_134328.362000	4	3	0.965116
SCC-63_10_20201028_134840.640000	7.2111	5	0.965909
SCC-163_8_20201116_135950.305000	4	6	0.966667
SCC-111_36_20210427_153620.188000	5.65685	4	0.967033
SCC-45_27_20190604_155229.011000	4.89898	6	0.969163
SCC-139_13_20180227_143733.103000	2.82843	2	0.971429
SCC-59_27_20200218_150024.459000	4.47214	2	0.974359
SCC-120_28_20200611_135017.330000	6.9282	10	0.977273
SCC-143_36_20210701_111515.874000	3.4641	2	0.986301
SCC-76_15_20180713_154934.430000	4.89898	10	0.987013
SCC-121_24_20200327_153008.331000	4.47214	6	0.988372
SCC-156_10_20211110_121229.927000	4.47214	5	1
SCC-164_10_20210908_101530.721000	6.9282	2	1
SCC-165_16_20210902_110717.907000	9.16515	13	1
SCC-168_27_20201118_140829.846000	5.65685	3	1
SCC-174_9_20200608_135129.399000	3.4641	2	1
SCC-51_22_20190813_134105.619000	4.47214	1	1
SCC-61_35_20200508_153454.258000	4.47214	2	1
SCC-73_14_20180918_144856.824000	3.4641	4	1
SCC-79_28_20180618_160323.244000	6.9282	15	1
SCC-81_13_20180606_133541.484000	4.89898	4	1

## Sheet: Fig8
UID	Pancreatic ductdice	MPD
SCC-105_36_20210513_163109.074000	0.838095	2
SCC-106_36_20210511_161125.109000	0.857143	2
SCC-107_36_20210323_160057.442000	0.734177	2
SCC-108_27_20210524_151143.397000	0.796296	2
SCC-110_27_20210609_141415.298000	0.671587	10
SCC-111_36_20210427_153620.188000	0.967033	4
SCC-112_36_20210426_094453.549000	0.923077	6
SCC-113_10_20210706_151617.428000	0.947917	10
SCC-114_27_20210122_160605.075000	0.728889	9
SCC-115_36_20201029_111245.970000	0.568421	2
SCC-116_27_20200902_135817.213000	0.780269	3
SCC-117_36_20200901_141422.886000	0.303797	2
SCC-118_36_20200824_155446.435000	0.660377	2
SCC-119_36_20200901_150149.151000	0.901099	2
SCC-120_28_20200611_135017.330000	0.977273	10
SCC-121_24_20200327_153008.331000	0.988372	6
SCC-122_27_20200318_153838.803000	0.94382	8
SCC-123_27_20200225_155258.782000	0.887097	4
SCC-124_27_20191126_110809.167000	0.857143	4
SCC-125_27_20180409_100027.766000	0.855814	6
SCC-127_27_20190612_134914.289000	0.950617	2
SCC-128_23_20190522_133023.991000	0.660194	2
SCC-129_13_20181122_143244.413000	0.741379	7
SCC-136_14_20180613_133109.573000	0.911877	6
SCC-139_13_20180227_143733.103000	0.971429	2
SCC-140_8_20180214_134501.265000	0.84058	2
SCC-141_37_20210526_132114.874000	0.724138	12
SCC-142_10_20210726_135005.629000	0.955752	4
SCC-143_36_20210701_111515.874000	0.986301	2
SCC-144_36_20210511_162643.939000	0.686567	2
SCC-145_36_20210713_141433.465000	0.577778	2
SCC-146_36_20210623_131542.232000	0.808081	2
SCC-148_8_20210305_141239.178000	0.956522	4
SCC-149_27_20201118_140829.846000	0.959459	4
SCC-150_36_20210406_102854.727000	0.88	10
SCC-151_27_20210325_133713.968000	0.928571	6
SCC-152_9_20210324_092055.189000	0.891192	2
SCC-153_36_20210310_143833.343000	0.810345	8
SCC-154_36_20211008_120540.923000	0.934911	4
SCC-155_36_20211116_100715.970000	0.951049	8
SCC-156_10_20211110_121229.927000	1	5
SCC-157_15_20211108_094043.975000	0.492308	8
SCC-158_36_20211116_154503.147000	0.776471	2
SCC-162_27_20211008_143400.993000	0.829493	10
SCC-163_8_20201116_135950.305000	0.966667	6
SCC-164_10_20210908_101530.721000	1	2
SCC-165_16_20210902_110717.907000	1	13
SCC-166_10_20210712_143443.279000	0.533333	2
SCC-168_27_20201118_140829.846000	1	3
SCC-169_28_20201026_093822.232000	0.935484	2
SCC-170_10_20201028_134840.640000	0.931217	4
SCC-171_36_20200901_102255.797000	0.52	2
SCC-172_27_20200616_133715.398000	0.688172	7
SCC-173_27_20200204_153533.568000	0.956522	2
SCC-174_9_20200608_135129.399000	1	2
SCC-175_11_20180516_154219.244000	0.666667	2
SCC-177_36_20200114_155344.105000	0.947826	2
SCC-176_27_20200318_153838.803000	0.960452	3
SCC-33_27_20190108_151930.129000	0.855932	10
SCC-34_10_20190109_150739.021000	0.606742	5
SCC-37_27_20181219_125604.864000	0.653992	6
SCC-38_27_20190129_134328.362000	0.965116	3
SCC-39_23_20190305_100842.416000	0.633962	12
SCC-40_36_20190326_095000.002000	0.857143	3
SCC-42_27_20190507_133159.197000	0.878613	4
SCC-45_27_20190604_155229.011000	0.969163	6
SCC-46_13_20190618_155143.966000	0.939394	4
SCC-47_27_20190430_141056.107000	0.914573	6
SCC-48_27_20190703_130720.556000	0.931148	6
SCC-49_7_20190712_095808.327000	0.821293	8
SCC-50_27_20190723_140233.145000	0.714286	10
SCC-51_22_20190813_134105.619000	1	1
SCC-52_11_20190926_133652.659000	0.878049	6
SCC-53_27_20190926_154325.116000	0.432432	2
SCC-54_27_20190903_154238.131000	0.774436	6
SCC-55_32_20190927_144737.592000	0.904348	4
SCC-56_36_20191105_092046.359000	0.913043	2
SCC-57_27_20191120_092228.418000	0.867188	8
SCC-58_27_20200127_115853.480000	0.930233	2
SCC-59_27_20200218_150024.459000	0.974359	2
SCC-61_35_20200508_153454.258000	1	2
SCC-62_28_20200915_110707.199000	0.775956	8
SCC-63_10_20201028_134840.640000	0.965909	5
SCC-64_29_20200918_160951.725000	0.57732	7.5
SCC-65_27_20201006_161228.871000	0.901408	1
SCC-66_28_20201124_113700.601000	0.645503	5
SCC-67_27_20200520_153809.973000	0.823529	8
SCC-68_36_20201027_090820.781000	0.932432	2
SCC-69_27_20201215_151554.206000	0.899522	6
SCC-70_36_20201030_140228.476000	0.889831	8
SCC-71_27_20201223_151248.339000	0.929577	10
SCC-72_11_20181204_152913.092000	0.934911	10
SCC-73_14_20180918_144856.824000	1	4
SCC-74_11_20181009_161158.261000	0.887218	8
SCC-75_31_20180802_142128.527000	0.933333	10
SCC-76_15_20180713_154934.430000	0.987013	10
SCC-77_28_20180718_133230.569000	0.962963	6
SCC-79_28_20180618_160323.244000	1	15
SCC-81_13_20180606_133541.484000	1	4
SCC-82_13_20180605_132819.830000	0.494382	20

## Sheet: Table1
Table 1. Patient characteristics
	Factor
	CT-Slice width (mm)
	0.75	68
	1	32
	Stage (UICC, 8th edition)
	0	7
	IA	18
	IB	7
	IIA	27
	IIB	16
	III	11
	IV	14
	Tumor size (mm)	26 (5.0 - 80)
	Pancreatic duct size (mm)	4 (1.0 - 15)
	Location	67 (60.5 %)
	Head	56
	Body	31
	Tail	13
	Footnotes: NLR, neutrophil-to-lymphocyte ratio; BMI, body mass index; ASA, American Society of Anesthesiologists; PS, performance status; CEA, carcinoembryonic antigen; CA19-9, carbohydrate antigen 19-9; CA72-4, carbohydrate antigen 72-4; AFP, α-fetoprotein; Well, well differentiated adenocarcinoma; Moderately, moderately differentiated adenocarcinoma; Poorly, poorly differentiated adenocarcinoma…
	*: p < 0.05

## Sheet: Table2
	Table 2. Accuracy of the extracted 3D images including pancreas, pancreatic duct, artery, vein
		Dice coefficients				Sensitivity			Specifity
	Factors	All	Pancreatic cancer	Control	p value	All	Pancreatic cancer	Control	Pancreatic cancer	Control
	Pancreas	0.843294	0.828532	0.858055	0.001*	-	-	-	-	-
	Pancreatic duct	0.808241	0.844753	0.771729	0.001*	-	-	-	-	-
	Artery	0.88918	0.893736	0.884624	0.394087	0.837798	0.848058	0.827538	0.824476	0.806496
	Vein	0.882711	0.888598	0.876824	0.274767	0.834501	0.847633	0.821369	0.837469	0.814066
	*: p < 0.05

## Sheet: Table3
	Table 3. The sensitivity for peripancreatic vascular extraction in the two groups
	Vessels	Mean	Pancreatic cancer	Control	p value
	Hepatic artery	0.9	0.86	0.94	0.0265104	*
	Splenic artery	0.9675	0.935	1	0.00112446	**
	GDA	0.97	0.94	1	0.00201831	**
	LGA	0.955	0.94	0.97	0.27865
	IPDA	0.7125	0.58	0.845	4.45525e-06	***
	Jejunal artery	0.9225	0.86	0.985	0.000141379	***
	MCA	0.9375	0.885	0.99	0.000266335	***
	Jejunal vein	0.9825	0.965	1	0.0179022	*
	ICV	0.9875	0.975	1	0.023513	*
	IMV	0.985	0.97	1	0.0127407	*
	GCT	0.985	0.97	1	0.0127407	*
	RGEA	0.9675	0.935	1	0.00112446	**
	ASPDV	0.6725	0.485	0.86	5.08311e-12	***
	Accessory RCV	0.9425	0.895	0.99	0.000313073	***
	MCV	0.9675	0.935	1	0.000489099	***
	LGV	0.8375	0.74	0.935	5.34197e-05	***
	Footnotes: GDA, gastroduodenal artery; LGA, left gastric artery; IPDA, inferior pancreaticoduodenal artery; MCA, middle colic artery; ICV, iliocolic artery; inferior mesenteric vein; GCT, gastrocolic trunc; RGEA, right gastroepiproic artery; ASPDV, anterior superior pancreaticoduodenal vein; RCV, right colic vein; LGV. left gastric vein.
	*: p < 0.05, **: p < 0.01, ***: p < 0.001
